# Supplementary material for: Identification of constrained sequence elements across 239 primate genomes
Source: Nature. 2023 Nov 29;625(7996):735–42. doi: 10.1038/s41586-023-06798-8 (PMC10808062; doi:10.1038/s41586-023-06798-8)
Supplement: Supplementary file 3 — This file contains Supplementary Data 1–10. [file 41586_2023_6798_MOESM3_ESM.xlsx]

## Sheet: S1_assembly_stats
Species	Common_name	Familiy	Assembly_source	Span	N_sequences	Sequence_N50
Aotus_azarae	Azara’s Night Monkey	Aotidae	This_study	2592868535	138883	37254
Aotus_griseimembra	Gray-legged Night Monkey	Aotidae	This_study	2601332200	136281	37857
Aotus_nancymaae	Ma's Night Monkey	Aotidae	NCBI/Shao_et_al	2861668348	28921	8268663
Aotus_trivirgatus	Humboldt’s Night Monkey	Aotidae	This_study	2593812009	134628	38030
Aotus_vociferans	Spix's Night Monkey	Aotidae	This_study	2598292602	143426	36076
Alouatta_belzebul	Eastern Red-handed Howler	Atelidae	This_study	2634599880	174153	34345
Alouatta_caraya	Black-and-gold Howler	Atelidae	This_study	2650000737	184878	32352
Alouatta_discolor	Spix's Red-handed Howler	Atelidae	This_study	2633369111	184427	32215
Alouatta_juara	Jurua Red Howler Monkey	Atelidae	This_study	2620836421	174628	31289
Alouatta_macconnelli	Guianan Red Howler	Atelidae	This_study	2632724723	192418	29716
Alouatta_nigerrima	Amazon Black Howler	Atelidae	This_study	2634890651	191833	30158
Alouatta_palliata	Mantled Howler	Atelidae	This_study	2633947866	151069	38129
Alouatta_puruensis	Purus Red Howler Monkey	Atelidae	This_study	2627553514	174219	31885
Alouatta_seniculus	Colombian Red Howler	Atelidae	This_study	2616981964	175353	30905
Ateles_belzebuth	White-bellied Spider Monkey	Atelidae	This_study	2589278871	110897	51919
Ateles_chamek	Black Spider Monnkey	Atelidae	This_study	2590534549	111195	51891
Ateles_geoffroyi	Central American Spider Monkey	Atelidae	NCBI/Shao_et_al	2683028796	2723	29212752
Ateles_geoffroyi	Central American Spider Monkey	Atelidae	This_study	2590463157	99896	58196
Ateles_marginatus	White-whiskered Spider Monkey	Atelidae	This_study	2679448565	140253	53261
Ateles_paniscus	Red-faced Black Spider Monkey	Atelidae	This_study	2597484557	98104	58587
Lagothrix_lagothricha	Common Woolly Monkey	Atelidae	This_study	2582525330	82273	71029
Callibella_humilis	Black-crowned Dwarf Marmoset	Callitrichidae	This_study	2693300853	198990	26057
Callimico_goeldii	Goeldi’s Monkey	Callitrichidae	This_study	2690401554	197565	25313
Callithrix_geoffroyi	Geoffroy’s Tufted-ear Marmoset	Callitrichidae	This_study	2538099435	323035	13434
Callithrix_jacchus	Common Marmoset	Callitrichidae	NCBI/Shao_et_al	2863864636	1096	129995920
Callithrix_kuhlii	Wied's Marmoset	Callitrichidae	This_study	2585236691	293648	15061
Cebuella_niveiventris	Southern Pygmy Marmoset	Callitrichidae	This_study	2679715124	152096	35867
Cebuella_pygmaea	Northern Pygmy Marmoset	Callitrichidae	This_study	2683626837	153545	35755
Leontocebus_fuscicollis	Spix's Saddle-back Tamarin	Callitrichidae	This_study	2763166125	211769	28049
Leontocebus_illigeri	Illiger's Saddle-back Tamarin	Callitrichidae	This_study	2740973746	232320	25019
Leontocebus_nigricollis	Black-mantled Tamarin	Callitrichidae	This_study	2820158120	230213	27909
Leontopithecus_chrysomelas	Golden-headed Lion Tamarin	Callitrichidae	This_study	2729044088	177543	30750
Leontopithecus_rosalia	Golden Lion Tamarin	Callitrichidae	This_study	2735266409	178458	30306
Mico_argentatus	Silvery Marmoset	Callitrichidae	This_study	2700115648	185804	28343
Mico_humeralifer	Santarem Marmoset	Callitrichidae	This_study	2692028223	182405	28694
Mico_schneideri	Schneider's marmoset	Callitrichidae	This_study	2700274154	176215	29724
Saguinus_bicolor	Pied Bare-faced Tamarin	Callitrichidae	This_study	2741624165	187333	31153
Saguinus_geoffroyi	Geoffroy’s Tamarin	Callitrichidae	This_study	2742520671	189701	31222
Saguinus_imperator	Emperor Tamarin	Callitrichidae	This_study	2741760807	217306	27072
Saguinus_inustus	Mottled-face Tamarin	Callitrichidae	This_study	2742917757	187603	32260
Saguinus_labiatus	Red-bellied Tamarin	Callitrichidae	This_study	2742187683	198843	30082
Saguinus_midas	Midas Tamarin	Callitrichidae	NCBI/Shao_et_al	2968712378	24	143273090
Saguinus_mystax	Mustached Tamarin	Callitrichidae	This_study	2712508535	183648	31813
Saguinus_oedipus	Cotton-top Tamarin	Callitrichidae	This_study	2774418558	205492	29083
Cebus_albifrons	Humboldts White-fronted Capuchin	Cebidae	NCBI/Shao_et_al	2874442237	2079	18502463
Cebus_olivaceus	Guinan Weeper Capuchin	Cebidae	This_study	2631847488	157617	34706
Cebus_unicolor	Spix's White-fronted Capuchin	Cebidae	This_study	2636018460	156922	34724
Saimiri_boliviensis	Black-capped Squirrel Monkey	Cebidae	NCBI/Shao_et_al	2651399628	1716	87238321
Saimiri_cassiquiarensis	Humboldt’s Squirrel Monkey	Cebidae	This_study	2573144209	179211	28419
Saimiri_macrodon	Ecuadorian Squirrel Monkey	Cebidae	This_study	2591766757	196362	27157
Saimiri_oerstedii	Central American Squirrel Monkey	Cebidae	This_study	2587800406	188262	27483
Saimiri_sciureus	Guianan Squirrel Monkey	Cebidae	This_study	2584704648	182851	28615
Saimiri_ustus	Golden-backed Squirrel Monkey	Cebidae	This_study	2575523677	191862	26268
Sapajus_apella	Brown Capuchin	Cebidae	NCBI/Shao_et_al	2764443388	4185	12583278
Sapajus_macrocephalus	large-headed capuchin	Cebidae	This_study	2633722451	151415	36467
Allenopithecus_nigroviridis	Allen's Swamp Monkey	Cercopithecidae	This_study	2754545022	137435	45084
Allochrocebus_lhoesti	L'Hoest's Monkey	Cercopithecidae	This_study	2731244119	141457	41249
Allochrocebus_preussi	Preuss’s Monkey	Cercopithecidae	This_study	2738229594	151104	39111
Allochrocebus_solatus	Sun-tailed Monkey	Cercopithecidae	This_study	2749491413	176073	32978
Cercocebus_atys	Sooty Mangabey	Cercopithecidae	NCBI/Shao_et_al	2848246356	11433	12849131
Cercocebus_chrysogaster	Golden-bellied Mangabey	Cercopithecidae	This_study	2754651998	150861	38659
Cercocebus_lunulatus	White-naped Mangabey	Cercopithecidae	This_study	2754501585	156693	36500
Cercocebus_torquatus	Red-capped Mangabey	Cercopithecidae	This_study	2770378020	156527	37228
Cercopithecus_albogularis	Sykes' monkey	Cercopithecidae	NCBI/Shao_et_al	2793076453	3571	13914891
Cercopithecus_ascanius	Red-tailed Monkey	Cercopithecidae	This_study	2699379854	238357	23370
Cercopithecus_cephus	Mustached Monkey	Cercopithecidae	This_study	2722239867	241939	22896
Cercopithecus_diana	Diana Monkey	Cercopithecidae	This_study	2727814297	189558	29601
Cercopithecus_hamlyni	Owl-faced Monkey	Cercopithecidae	This_study	2706231983	171625	32616
Cercopithecus_lowei	Lowe's Monkey	Cercopithecidae	This_study	2735786167	216180	26598
Cercopithecus_mona	Mona Monkey	Cercopithecidae	NCBI/Shao_et_al	2902804697	1889	22791723
Cercopithecus_neglectus	De Brazza’s Monkey	Cercopithecidae	This_study	2739707944	133726	44127
Cercopithecus_nictitans	Putty-nosed Monkey	Cercopithecidae	This_study	2725312625	185220	31132
Cercopithecus_petaurista	Spot-nosed Monkey	Cercopithecidae	This_study	2722843551	184940	30319
Cercopithecus_pogonias	Crowned Monkey	Cercopithecidae	This_study	2723557075	174978	33545
Cercopithecus_roloway	Roloway Monkey	Cercopithecidae	This_study	2712760820	180091	31274
Chlorocebus_aethiops	Grivet Monkey	Cercopithecidae	NCBI/Shao_et_al	2823243693	2566	9639656
Chlorocebus_pygerythrus	Vervet Monkey	Cercopithecidae	This_study	2743578647	161387	33932
Chlorocebus_sabaeus	Green Monkey	Cercopithecidae	NCBI/Shao_et_al	2789639778	2003	101219884
Colobus_angolensis	Angolan Colobus	Cercopithecidae	NCBI/Shao_et_al	2970124662	13124	7840981
Colobus_guereza	Guereza	Cercopithecidae	NCBI/Shao_et_al	2963502603	23	145964134
Colobus_polykomos	King Colobus	Cercopithecidae	This_study	2739663379	183872	29403
Erythrocebus_patas	Common Patas Monkey	Cercopithecidae	NCBI/Shao_et_al	3096929461	4898	18747272
Lophocebus_aterrimus	Black Crested Mangabey	Cercopithecidae	NCBI/Shao_et_al	2903351443	4389	6802059
Macaca_arctoides	Stump-tailed Macaque	Cercopithecidae	This_study	2759481176	166924	32397
Macaca_assamensis	Assamese Macaque	Cercopithecidae	NCBI/Shao_et_al	2759375986	1153	27348716
Macaca_cyclopis	Taiwanese Macaque	Cercopithecidae	This_study	2700976240	329084	13801
Macaca_fascicularis	Long-tailed Macaque	Cercopithecidae	This_study	2754928972	163434	34154
Macaca_fuscata	Japanese Macaque	Cercopithecidae	This_study	2698016772	331795	13608
Macaca_leonina	Northern Pig-tailed Macaque	Cercopithecidae	This_study	2758577912	172542	31402
Macaca_maura	Moor Macaque	Cercopithecidae	This_study	2760614050	186899	28598
Macaca_mulatta	Rhesus Macaque	Cercopithecidae	NCBI/Shao_et_al	2971331530	2939	145679320
Macaca_nemestrina	Southern Pig-tailed Macaque	Cercopithecidae	NCBI/Shao_et_al	2948703511	9733	15219753
Macaca_nigra	Crested Macaque	Cercopithecidae	This_study	2755520423	168763	32852
Macaca_radiata	Bonnet Macaque	Cercopithecidae	This_study	2738096045	172617	30922
Macaca_siberu	Siberut Macaque	Cercopithecidae	This_study	2758329469	167935	32755
Macaca_silenus	Lion-tailed Macaque	Cercopithecidae	NCBI/Shao_et_al	2778791713	1809	25691658
Macaca_thibetana	Tibetan Macaque	Cercopithecidae	This_study	2553983209	331209	12562
Macaca_tonkeana	Tonkean Macaque	Cercopithecidae	This_study	2761850936	177674	30644
Mandrillus_leucophaeus	Drill	Cercopithecidae	NCBI/Shao_et_al	2935729887	35888	26881038
Mandrillus_sphinx	Mandrill	Cercopithecidae	NCBI/Shao_et_al	2836346068	2118	20999372
Miopithecus_ogouensis	Northern Talapoin Monkey	Cercopithecidae	This_study	2735347575	142556	39714
Nasalis_larvatus	Proboscis Monkey	Cercopithecidae	This_study	2772914083	198461	26152
Papio_anubis	Olive Baboon	Cercopithecidae	NCBI/Shao_et_al	2959356508	63234	140346614
Papio_cynocephalus	Yellow Baboon	Cercopithecidae	This_study	2743285627	178367	30627
Papio_hamadryas	Hamadryas Baboon	Cercopithecidae	NCBI/Shao_et_al	3054335410	3047	24989958
Papio_kindae	Kinda Baboon	Cercopithecidae	This_study	2761022266	190236	28659
Papio_papio	Guinea Baboon	Cercopithecidae	This_study	2754368869	152744	35974
Papio_ursinus	Chacma Baboon	Cercopithecidae	This_study	2757467835	165795	33380
Piliocolobus_badius	Upper Guinea Red Colobus	Cercopithecidae	This_study	2753575237	211514	27289
Piliocolobus_gordonorum	Udzungwa Red Colobus	Cercopithecidae	This_study	2749117981	166559	32714
Piliocolobus_kirkii	Zanzibar Red Colobus	Cercopithecidae	This_study	2746598531	164330	33139
Piliocolobus_tephrosceles	Ashy Red Colobus	Cercopithecidae	NCBI/Shao_et_al	3038007327	47449	13534873
Presbytis_comata	Javan Langur	Cercopithecidae	This_study	2741035207	191012	26852
Presbytis_mitrata	Mitered Langur	Cercopithecidae	This_study	2737869434	189003	27270
Pygathrix_cinerea	Gray-shanked Douc	Cercopithecidae	This_study	2761708002	180012	29384
Pygathrix_nigripes	Black-shanked Douc	Cercopithecidae	NCBI/Shao_et_al	2896210064	3754	14260291
Pygathrix_nigripes	Black-shanked Douc	Cercopithecidae	This_study	2751914718	187754	27575
Rhinopithecus_bieti	Yunnan Snub-nosed Monkey	Cercopithecidae	This_study	2673468990	380169	11171
Rhinopithecus_roxellana	Golden Snub-nosed Monkey	Cercopithecidae	NCBI/Shao_et_al	3038477066	3257	144559847
Rhinopithecus_strykeri	Stryker's Snub-nosed Monkey	Cercopithecidae	NCBI/Shao_et_al	2934222284	4625	16766498
Semnopithecus_entellus	Bengal Sacred Langur	Cercopithecidae	This_study	2725071829	185150	26859
Semnopithecus_hypoleucos	Malabar Sacred Langur	Cercopithecidae	This_study	2717850932	188543	26378
Semnopithecus_johnii	Nilgiri Langur	Cercopithecidae	This_study	2748286632	197693	26130
Semnopithecus_priam	Tufted Gray Langur	Cercopithecidae	This_study	2723564692	190301	26417
Semnopithecus_schistaceus	Nepal Sacred Langur	Cercopithecidae	This_study	2722889852	188217	26727
Semnopithecus_vetulus	Purple-faced Langur	Cercopithecidae	This_study	2736960307	203157	25020
Theropithecus_gelada	Gelada	Cercopithecidae	NCBI/Shao_et_al	2889614139	15307	130230028
Trachypithecus_auratus	East Javan Langur	Cercopithecidae	This_study	2754554419	203199	25355
Trachypithecus_crepusculus	Indochinese Gray Langur	Cercopithecidae	This_study	2742315653	185937	27696
Trachypithecus_cristatus	Sunda Silvery Langur	Cercopithecidae	This_study	2760203982	206800	24798
Trachypithecus_francoisi	François’s Langur	Cercopithecidae	This_study	2756125051	207618	24690
Trachypithecus_geei	Golden Langur	Cercopithecidae	This_study	2750986097	186257	27612
Trachypithecus_germaini	Germain's Langur	Cercopithecidae	This_study	2759482945	212773	24059
Trachypithecus_hatinhensis	Hatinh Langur	Cercopithecidae	This_study	2769917082	219828	23437
Trachypithecus_laotum	Laos Langur	Cercopithecidae	This_study	2762912462	198412	25934
Trachypithecus_leucocephalus	White-headed Langur	Cercopithecidae	This_study	2755099608	255821	18795
Trachypithecus_melamerus	Shan Langur	Cercopithecidae	This_study	2689155669	422516	10070
Trachypithecus_obscurus	Dusky Langur	Cercopithecidae	This_study	2753186780	210303	24476
Trachypithecus_phayrei	Phayre's Langur	Cercopithecidae	NCBI/Shao_et_al	2870799684	2946	14781066
Trachypithecus_pileatus	Capped Langur	Cercopithecidae	This_study	2730198689	202119	24698
Cheirogaleus_major	Greater Dwarf Lemur	Cheirogaleidae	This_study	2208191982	149498	30018
Cheirogaleus_medius	Fat-tailed Dwarf Lemur	Cheirogaleidae	This_study	2206287966	108648	43246
Microcebus_murinus	Gray Mouse Lemur	Cheirogaleidae	NCBI/Shao_et_al	2487392024	7677	108171978
Mirza_zaza	Northern Giant Mouse Lemur	Cheirogaleidae	This_study	2229443237	137383	34344
Daubentonia_madagascariensis	Aye-aye	Daubentoniidae	NCBI/Shao_et_al	2412055963	2708	27954151
Galago_moholi	Southern Lesser Galago	Galagidae	NCBI/Shao_et_al	2543922824	11900	583552
Galago_senegalensis	Northern Lesser Galago	Galagidae	This_study	2507527159	165840	30862
Galagoides_demidoff	Demidoff's Dwarf Galago	Galagidae	This_study	2511367646	199045	25378
Otolemur_crassicaudatus	Thick-tailed Greater Galago	Galagidae	This_study	2453730275	137651	37570
Otolemur_garnettii	Garnetts Greater Galago	Galagidae	NCBI/Shao_et_al	2519724550	7793	13852661
Gorilla_beringei	Eastern Gorilla	Hominidae	This_study	2738881595	110129	54611
Gorilla_gorilla	Western Gorilla	Hominidae	NCBI/Shao_et_al	3084595669	15297	129679333
Homo_sapiens	Human	Hominidae	NCBI/Shao_et_al	3099750718	194	145138636
Pan_paniscus	Bonobo	Hominidae	NCBI/Shao_et_al	3286643938	10274	144709823
Pan_troglodytes	Chimpanzee	Hominidae	NCBI/Shao_et_al	3024031013	4344	130995916
Pongo_abelii	Sumatran Orangutan	Hominidae	NCBI/Shao_et_al	3065035716	5260	132178492
Pongo_pygmaeus	Bornean Orangutan	Hominidae	NCBI/Shao_et_al	2866029761	3443	15810633
Hoolock_leuconedys	Eastern hoolock gibbon	Hylobatidae	NCBI/Shao_et_al	2785098935	2972	22338800
Hylobates_abbotti	Western Gray Gibbon	Hylobatidae	This_study	2681562711	185142	27633
Hylobates_agilis	Agile Gibbon	Hylobatidae	This_study	2676830958	182491	28045
Hylobates_klossii	Kloss’s Gibbon	Hylobatidae	This_study	2686036787	158223	33156
Hylobates_muelleri	Southern Gray Gibbon	Hylobatidae	This_study	2685588498	185347	27989
Hylobates_pileatus	Pileated Gibbon	Hylobatidae	NCBI/Shao_et_al	2851478483	23	131825309
Hylobates_pileatus	Pileated Gibbon	Hylobatidae	NCBI/Shao_et_al	2787373749	2298	14649861
Nomascus_annamensis	Northern Yellow-cheeked Crested Gibbon	Hylobatidae	This_study	2690790871	161877	33459
Nomascus_concolor	Western Black Crested Gibbon	Hylobatidae	This_study	2690821752	296026	17095
Nomascus_gabriellae	Southern Yellow-cheeked Crested Gibbon	Hylobatidae	This_study	2680737488	156779	33811
Nomascus_siki	Southern White-cheeked Crested Gibbon	Hylobatidae	NCBI/Shao_et_al	2783107017	2649	19995890
Nomascus_siki	Southern White-cheeked Crested Gibbon	Hylobatidae	This_study	2681047798	168897	31370
Symphalangus_syndactylus	Siamang	Hylobatidae	NCBI/Shao_et_al	2774050050	1409	13408629
Avahi_laniger	Eastern Woolly Lemur	Indriidae	This_study	2197485749	129092	37802
Avahi_peyrierasi	Peyrieras's Woolly Lemur	Indriidae	This_study	2166576233	230176	18658
Indri_indri	Indri	Indriidae	This_study	2216238368	264276	15170
Propithecus_coquerelli	Coquerel's Sifaka	Indriidae	NCBI/Shao_et_al	2798152141	22539	5604909
Propithecus_coronatus	Crowned Sifaka	Indriidae	This_study	2213639943	133222	34266
Propithecus_diadema	Diademed Sifaka	Indriidae	This_study	2241878810	152293	32718
Propithecus_edwardsi	Milne-Edward's Sifaka	Indriidae	This_study	2202742866	106369	41517
Propithecus_perrieri	Perrier’s Sifaka	Indriidae	This_study	2210063752	118623	38020
Propithecus_tattersalli	Tattersall's Sifaka	Indriidae	This_study	2201579690	100276	44294
Propithecus_verreauxi	Verreaux's Sifaka	Indriidae	This_study	2238911407	153737	30504
Eulemur_albifrons	White-fronted Brown Lemur	Lemuridae	This_study	2148882881	152762	30116
Eulemur_collaris	Red-collared Brown Lemur	Lemuridae	This_study	2123587419	111463	38956
Eulemur_coronatus	Crowned Lemur	Lemuridae	This_study	2142774661	108683	44663
Eulemur_flavifrons	Blue-eyed Black Lemur	Lemuridae	This_study	2127705154	113948	38403
Eulemur_fulvus	Brown Lemur	Lemuridae	This_study	2133218978	156804	28225
Eulemur_macaco	Black Lemur	Lemuridae	This_study	2141874518	119043	37872
Eulemur_mongoz	Mongoose Lemur	Lemuridae	This_study	2132969561	108222	40786
Eulemur_rubriventer	Red-bellied Lemur	Lemuridae	This_study	2130231498	116222	36835
Eulemur_rufus	Rufous Brown Lemur	Lemuridae	This_study	2142750476	144877	31435
Eulemur_sanfordi	Sanford's Brown Lemur	Lemuridae	This_study	2147601823	146074	31336
Hapalemur_alaotrensis	Lac Alaotra Bamboo Lemur	Lemuridae	This_study	2100125228	118212	36188
Hapalemur_gilberti	Gilbert's Gray Bamboo Lemur	Lemuridae	This_study	2083981008	216130	17620
Hapalemur_griseus	Common Gray Bamboo Lemur	Lemuridae	This_study	2107203580	134946	30803
Hapalemur_meridionalis	Southern Bamboo Lemur	Lemuridae	This_study	2099693944	102174	42001
Hapalemur_occidentalis	Northern Bamboo Lemur	Lemuridae	This_study	2098784780	147523	27218
Lemur_catta	Ring-tailed Lemur	Lemuridae	NCBI/Shao_et_al	2122351751	141	93279816
Prolemur_simus	Greater Bamboo Lemur	Lemuridae	NCBI/Shao_et_al	2411593676	128596	2710671
Varecia_rubra	Red Ruffed Lemur	Lemuridae	This_study	2130290280	112619	37410
Varecia_variegata	Black-and-white Ruffed Lemur	Lemuridae	This_study	2130243014	109913	39058
Lepilemur_ankaranensis	Ankarana Sportive Lemur	Lepilemuridae	This_study	2140076464	132907	32287
Lepilemur_dorsalis	Gray’s Sportive Lemur	Lepilemuridae	This_study	2135451144	108148	40706
Lepilemur_ruficaudatus	Red-tailed Sportive Lemur	Lepilemuridae	This_study	2137064255	108639	41219
Lepilemur_septentrionalis	Sahafary Sportive Lemur	Lepilemuridae	This_study	2142864712	133956	31775
Arctocebus_calabarensis	Calabar Angwantibo	Lorisidae	This_study	2674817928	213837	24469
Loris_lydekkerianus	Gray Slender Loris	Lorisidae	This_study	2583872786	172020	32935
Loris_tardigradus	Red Slender Loris	Lorisidae	NCBI/Shao_et_al	2737734828	3586	7727436
Nycticebus_bengalensis	Bengal Slow Loris	Lorisidae	NCBI/Shao_et_al	2856705436	23	130794859
Nycticebus_coucang	Malaysian Slow Loris	Lorisidae	This_study	2566838957	415891	10277
Nycticebus_pygmaeus	Pygmy Slow Loris	Lorisidae	NCBI/Shao_et_al	2828132058	4753	136556743
Perodicticus_ibeanus	East African Potto	Lorisidae	This_study	2581440134	224833	22398
Perodicticus_potto	West African Potto	Lorisidae	This_study	2570904790	183943	28108
Cacajao_ayresi	Araca Uakari	Pitheciidae	This_study	2606300864	72909	76643
Cacajao_calvus	Bald Uakari	Pitheciidae	This_study	2609381057	80876	68795
Cacajao_hosomi	Neblina Black Uakari	Pitheciidae	This_study	2610160489	79197	71455
Cacajao_melanocephalus	Golden-brown Uakari	Pitheciidae	This_study	2613543630	79251	71282
Cheracebus_lucifer	Yellow-handed Titi	Pitheciidae	This_study	2615815661	122084	46753
Cheracebus_lugens	White-chested Titi	Pitheciidae	This_study	2622103620	100123	58811
Cheracebus_regulus	Rio Jurua Collared Titi	Pitheciidae	This_study	2626134471	105456	56688
Cheracebus_torquatus	White-collared Titi	Pitheciidae	This_study	2615390633	115341	49668
Chiropotes_albinasus	Red-nosed Bearded Saki	Pitheciidae	This_study	2743099773	191858	30240
Chiropotes_israelita	Spix's Bearded Saki	Pitheciidae	This_study	2613771799	91578	61460
Chiropotes_sagulatus	Guianan Bearded Saki	Pitheciidae	This_study	2620874791	110116	53462
Pithecia_albicans	Buffy Saki	Pitheciidae	This_study	2634673828	121682	42491
Pithecia_chrysocephala	Golden-faced Saki	Pitheciidae	This_study	2632831808	128264	41226
Pithecia_hirsuta	Hairy Saki	Pitheciidae	This_study	2636653131	122388	42637
Pithecia_mittermeieri	Mittermeier's Saki	Pitheciidae	This_study	2638780664	114452	46220
Pithecia_pissinattii	Pissinatti's saki	Pitheciidae	This_study	2633765045	121036	42572
Pithecia_pithecia	White-faced Saki	Pitheciidae	NCBI/Shao_et_al	2721439713	1360	10867430
Pithecia_vanzolinii	Vanzolini’s Bald-faced Saki	Pitheciidae	This_study	2627462417	117175	44982
Plecturocebus_bernhardi	Prince Bernhard’s Titi	Pitheciidae	This_study	2627138858	124056	48012
Plecturocebus_brunneus	Brown Titi	Pitheciidae	This_study	2632078456	114503	52151
Plecturocebus_caligatus	Chestnut-bellied Titi	Pitheciidae	This_study	2629227497	119755	50951
Plecturocebus_cinerascens	Ashy Titi	Pitheciidae	This_study	2624040054	127227	46747
Plecturocebus_cupreus	Coppery Titi	Pitheciidae	This_study	2624874568	113472	52751
Plecturocebus_dubius	Hershkovitzs Titi	Pitheciidae	This_study	2617274181	120585	48893
Plecturocebus_grovesi	Groves's Titi	Pitheciidae	This_study	2627406573	105149	58150
Plecturocebus_hoffmannsi	Hoffmanns's Titi	Pitheciidae	This_study	2618676696	126045	46102
Plecturocebus_miltoni	Milton's Titi	Pitheciidae	This_study	2623530935	109793	54295
Plecturocebus_moloch	Red-bellied Titi	Pitheciidae	This_study	2622526151	100729	61103
Carlito_syrichta	Philippine Tarsier	Tarsiidae	NCBI/Shao_et_al	3453864774	337189	401181
Cephalopachus_bancanus	Western Tarsier	Tarsiidae	This_study	2952381421	219141	26448
Tarsius_lariang	Lariang Tarsier	Tarsiidae	This_study	2814183573	267956	22419
Tarsius_wallacei	Wallace’s Tarsier	Tarsiidae	This_study	2818162570	302511	20063

## Sheet: S2_CDS_primate_specific_cons
chromosome	start	end	exon_ID	gene_ID	is_primate_specific_constrained_gene
chr1	1181741	1181815	ENSE00003539251.1	ENSG00000162571.14	0
chr1	1282242	1282315	ENSE00003562830.1	ENSG00000162572.21	0
chr1	1915281	1915307	ENSE00001208002.3	ENSG00000169885.10	0
chr1	1946990	1947054	ENSE00003749889.1	ENSG00000142609.20	0
chr1	2193639	2193910	ENSE00003510741.1	ENSG00000162585.17	0
chr1	2391458	2391533	ENSE00003845182.1	ENSG00000116151.14	0
chr1	2557726	2557834	ENSE00003529037.1	ENSG00000157873.18	0
chr1	3498371	3498499	ENSE00001123490.1	ENSG00000162591.17	0
chr1	3756733	3756890	ENSE00001066629.1	ENSG00000162592.10	0
chr1	3837292	3837519	ENSE00003659383.1	ENSG00000116198.14	0
chr1	3826708	3826744	ENSE00001730754.1	ENSG00000116198.14	0
chr1	3826370	3826436	ENSE00001769704.1	ENSG00000116198.14	0
chr1	5873252	5873335	ENSE00003535040.1	ENSG00000131697.18	0
chr1	6181471	6181486	ENSE00001939745.1	ENSG00000285629.1	0
chr1	6466069	6466107	ENSE00001847819.2	ENSG00000215788.11	0
chr1	6554107	6554502	ENSE00001474918.4	ENSG00000162408.11	0
chr1	6630288	6630353	ENSE00003477092.1	ENSG00000041988.16	0
chr1	6632391	6632495	ENSE00003674101.1	ENSG00000041988.16	0
chr1	7784878	7785005	ENSE00001173207.6	ENSG00000049246.15	0
chr1	7849640	7849683	ENSE00000737420.1	ENSG00000049247.14	0
chr1	7935013	7935143	ENSE00003563949.1	ENSG00000049249.10	0
chr1	7933162	7933296	ENSE00002917042.1	ENSG00000049249.10	0
chr1	9026295	9026345	ENSE00001545309.2	ENSG00000197241.4	0
chr1	9069504	9069536	ENSE00001942467.2	ENSG00000142583.18	0
chr1	10982012	10982037	ENSE00003573257.2	ENSG00000175262.15	0
chr1	11767221	11767264	ENSE00003538594.1	ENSG00000215910.8	0
chr1	11788149	11788378	ENSE00001231239.2	ENSG00000215910.8	0
chr1	11858702	11858833	ENSE00001871416.2	ENSG00000120937.9	1
chr1	11858214	11858469	ENSE00000818947.1	ENSG00000120937.9	1
chr1	11857658	11857671	ENSE00001826581.1	ENSG00000120937.9	1
chr1	12022095	12022442	ENSE00003517689.1	ENSG00000116691.11	0
chr1	12110041	12110204	ENSE00003563250.1	ENSG00000120949.15	0
chr1	12135588	12135613	ENSE00003464618.1	ENSG00000120949.15	0
chr1	12188796	12188895	ENSE00001043020.1	ENSG00000028137.19	0
chr1	12192863	12193098	ENSE00003463481.1	ENSG00000028137.19	0
chr1	12651123	12651339	ENSE00001387205.1	ENSG00000204518.3	1
chr1	12661791	12661854	ENSE00001375909.1	ENSG00000204518.3	1
chr1	12716177	12716344	ENSE00001827024.2	ENSG00000188984.12	0
chr1	16004304	16004385	ENSE00001310857.2	ENSG00000183888.4	1
chr1	16005919	16006343	ENSE00001294049.3	ENSG00000183888.4	1
chr1	16421911	16421971	ENSE00001333383.1	ENSG00000187144.11	0
chr1	17373056	17373233	ENSE00003716662.1	ENSG00000276747.1	0
chr1	19978380	19978524	ENSE00003515687.1	ENSG00000188257.12	0
chr1	19978015	19978121	ENSE00003547343.1	ENSG00000188257.12	0
chr1	19975704	19975843	ENSE00003978109.1	ENSG00000188257.12	0
chr1	20115507	20115613	ENSE00000755639.1	ENSG00000117215.15	0
chr1	21821450	21821611	ENSE00001385485.1	ENSG00000187942.12	0
chr1	21822202	21822212	ENSE00001391607.2	ENSG00000187942.12	0
chr1	24401319	24401388	ENSE00003638281.1	ENSG00000001460.18	0
chr1	26320171	26320299	ENSE00001231714.5	ENSG00000169442.9	0
chr1	27668458	27668535	ENSE00000866724.1	ENSG00000126709.16	0
chr1	27666384	27666475	ENSE00001810666.1	ENSG00000126709.16	0
chr1	31728025	31728081	ENSE00003532807.1	ENSG00000121753.13	0
chr1	31813951	31815333	ENSE00002699137.1	ENSG00000134668.13	0
chr1	31799809	31799863	ENSE00003785755.1	ENSG00000134668.13	0
chr1	36464146	36464275	ENSE00001459541.6	ENSG00000116898.12	0
chr1	42480552	42480566	ENSE00003855836.1	ENSG00000186409.19	0
chr1	42767312	42767390	ENSE00001458016.4	ENSG00000164008.17	0
chr1	44118908	44118988	ENSE00001457470.2	ENSG00000171872.5	1
chr1	53466595	53466659	ENSE00001455243.3	ENSG00000143006.7	0
chr1	54153179	54153181	ENSE00003799016.1	ENSG00000256407.2	0
chr1	56751044	56751203	ENSE00003462976.1	ENSG00000187889.13	0
chr1	56906667	56906792	ENSE00003964829.1	ENSG00000157131.12	0
chr1	56943696	56943824	ENSE00000413866.1	ENSG00000021852.14	0
chr1	62206629	62207636	ENSE00001850840.1	ENSG00000240563.2	1
chr1	64260603	64260694	ENSE00003787158.1	ENSG00000177414.14	0
chr1	64267024	64267205	ENSE00001454295.5	ENSG00000177414.14	0
chr1	75396583	75396621	ENSE00003500499.1	ENSG00000137968.17	0
chr1	75796986	75797229	ENSE00001172702.3	ENSG00000057468.7	0
chr1	84574239	84574415	ENSE00001912166.2	ENSG00000117151.13	0
chr1	84996796	84996872	ENSE00003639450.1	ENSG00000153898.13	0
chr1	89010904	89011116	ENSE00003677590.1	ENSG00000117226.12	0
chr1	89117577	89117773	ENSE00001067234.1	ENSG00000162645.13	0
chr1	89116992	89117234	ENSE00003550995.1	ENSG00000162645.13	0
chr1	89110164	89110266	ENSE00003607723.1	ENSG00000162645.13	0
chr1	89198795	89198834	ENSE00001452774.5	ENSG00000162654.9	0
chr1	89188582	89188794	ENSE00001787862.1	ENSG00000162654.9	0
chr1	89187000	89187102	ENSE00001749172.1	ENSG00000162654.9	0
chr1	89186333	89186526	ENSE00003624849.1	ENSG00000162654.9	0
chr1	89266346	89266588	ENSE00001016043.1	ENSG00000154451.15	0
chr1	89263736	89263948	ENSE00001016026.1	ENSG00000154451.15	0
chr1	89262220	89262401	ENSE00001016021.1	ENSG00000154451.15	0
chr1	95230902	95230994	ENSE00003673211.1	ENSG00000271092.5	0
chr1	108823566	108823688	ENSE00003671833.1	ENSG00000162641.20	0
chr1	108934673	108934942	ENSE00000826664.3	ENSG00000121940.17	0
chr1	116519231	116519267	ENSE00003791378.1	ENSG00000116815.16	1
chr1	116514816	116514822	ENSE00001728169.2	ENSG00000116815.16	1
chr1	116764484	116764606	ENSE00000785008.1	ENSG00000116824.5	0
chr1	117981270	117981401	ENSE00003512810.1	ENSG00000155761.14	0
chr1	119893967	119896336	ENSE00001449954.2	ENSG00000134249.7	1
chr1	145738486	145738490	ENSE00001449415.1	ENSG00000117281.16	0
chr1	151763327	151763479	ENSE00001941155.1	ENSG00000143436.11	0
chr1	153358284	153358433	ENSE00001447878.1	ENSG00000163220.11	1
chr1	153360644	153360835	ENSE00001512631.3	ENSG00000163220.11	1
chr1	153963656	153963703	ENSE00003833311.1	ENSG00000285779.1	0
chr1	154429196	154429444	ENSE00001174424.1	ENSG00000160712.13	0
chr1	154448125	154448171	ENSE00003646716.1	ENSG00000160712.13	0
chr1	154507241	154507320	ENSE00001723952.1	ENSG00000163239.12	0
chr1	154521323	154521479	ENSE00001603845.1	ENSG00000163239.12	0
chr1	154542024	154542066	ENSE00003532456.1	ENSG00000163239.12	0
chr1	154542731	154542821	ENSE00003540319.1	ENSG00000163239.12	0
chr1	154544372	154544517	ENSE00003642189.1	ENSG00000163239.12	0
chr1	155018547	155018760	ENSE00001852891.2	ENSG00000163354.15	0
chr1	155034037	155034097	ENSE00003570102.1	ENSG00000163357.11	0
chr1	155187722	155187858	ENSE00003538960.1	ENSG00000185499.17	0
chr1	156585125	156585231	ENSE00002312153.1	ENSG00000187862.13	0
chr1	156585713	156585826	ENSE00003642703.1	ENSG00000187862.13	0
chr1	156594987	156595849	ENSE00001054696.6	ENSG00000160818.17	0
chr1	157515842	157515873	ENSE00003669508.1	ENSG00000143297.19	0
chr1	157596328	157596348	ENSE00001054954.1	ENSG00000163518.11	0
chr1	157580321	157580348	ENSE00003596648.1	ENSG00000163518.11	0
chr1	157575699	157575730	ENSE00003645167.1	ENSG00000163518.11	0
chr1	157697140	157697424	ENSE00001075698.1	ENSG00000160856.21	0
chr1	157683217	157683244	ENSE00003664161.1	ENSG00000160856.21	0
chr1	157680702	157680770	ENSE00003616387.1	ENSG00000160856.21	0
chr1	157767231	157767509	ENSE00002328070.1	ENSG00000132704.16	0
chr1	157766855	157766971	ENSE00003460405.1	ENSG00000132704.16	0
chr1	157748875	157748960	ENSE00003664258.1	ENSG00000132704.16	0
chr1	157748553	157748618	ENSE00003599413.1	ENSG00000132704.16	0
chr1	157746871	157746899	ENSE00003606562.1	ENSG00000132704.16	0
chr1	157801461	157801577	ENSE00003626105.1	ENSG00000163534.15	0
chr1	157800058	157800085	ENSE00003516347.1	ENSG00000163534.15	0
chr1	158181455	158181721	ENSE00001039119.1	ENSG00000158473.8	0
chr1	158182032	158182310	ENSE00001039117.1	ENSG00000158473.8	0
chr1	158292084	158292365	ENSE00002360420.1	ENSG00000158481.13	1
chr1	158292596	158292874	ENSE00002332786.1	ENSG00000158481.13	1
chr1	158293212	158293302	ENSE00001039168.1	ENSG00000158481.13	1
chr1	158842154	158842418	ENSE00001446407.1	ENSG00000163563.8	1
chr1	158845587	158846003	ENSE00001075997.1	ENSG00000163563.8	1
chr1	158847728	158847916	ENSE00001075999.1	ENSG00000163563.8	1
chr1	158849190	158849234	ENSE00001446406.5	ENSG00000163563.8	1
chr1	158936911	158937175	ENSE00002387824.1	ENSG00000163564.15	1
chr1	158941977	158942399	ENSE00003622783.1	ENSG00000163564.15	1
chr1	158943790	158943978	ENSE00003692892.1	ENSG00000163564.15	1
chr1	159018229	159018651	ENSE00003475029.1	ENSG00000163565.20	1
chr1	159020341	159020529	ENSE00003791511.1	ENSG00000163565.20	1
chr1	159051679	159052098	ENSE00003571328.1	ENSG00000163565.20	1
chr1	159053533	159053724	ENSE00003472774.1	ENSG00000163565.20	1
chr1	159073238	159073499	ENSE00003707095.1	ENSG00000163568.16	0
chr1	159065910	159066329	ENSE00003636769.1	ENSG00000163568.16	0
chr1	159063486	159063674	ENSE00001699341.2	ENSG00000163568.16	0
chr1	159302854	159302874	ENSE00001067917.1	ENSG00000179639.11	0
chr1	159303928	159304182	ENSE00001067919.1	ENSG00000179639.11	0
chr1	159305988	159306245	ENSE00001277186.1	ENSG00000179639.11	0
chr1	159307748	159307929	ENSE00003927932.1	ENSG00000179639.11	0
chr1	159535081	159536007	ENSE00001336708.3	ENSG00000184155.8	1
chr1	159588101	159588705	ENSE00000904939.4	ENSG00000132703.4	0
chr1	159714425	159714485	ENSE00001328381.2	ENSG00000132693.12	1
chr1	159713528	159714138	ENSE00001287766.5	ENSG00000132693.12	1
chr1	160553378	160553497	ENSE00001171673.1	ENSG00000066294.15	0
chr1	160711682	160711763	ENSE00001920767.2	ENSG00000117091.10	1
chr1	160681202	160681468	ENSE00001166175.1	ENSG00000117091.10	1
chr1	160679055	160679131	ENSE00001446197.3	ENSG00000117091.10	1
chr1	160750304	160750423	ENSE00000829161.1	ENSG00000026751.17	0
chr1	160751345	160751448	ENSE00000789184.1	ENSG00000026751.17	0
chr1	160753106	160753174	ENSE00003570511.1	ENSG00000026751.17	0
chr1	160796188	160796311	ENSE00000958829.2	ENSG00000122224.18	0
chr1	160799753	160800082	ENSE00003500890.1	ENSG00000122224.18	0
chr1	160818218	160818319	ENSE00001228897.1	ENSG00000122224.18	0
chr1	160819321	160819374	ENSE00000789190.1	ENSG00000122224.18	0
chr1	160841210	160841485	ENSE00001224337.2	ENSG00000122223.13	0
chr1	160838939	160839049	ENSE00000425477.1	ENSG00000122223.13	0
chr1	160838451	160838518	ENSE00003489392.1	ENSG00000122223.13	0
chr1	160834051	160834116	ENSE00003619787.1	ENSG00000122223.13	0
chr1	160884820	160884877	ENSE00001288376.3	ENSG00000179914.5	0
chr1	160952620	160952733	ENSE00001133365.1	ENSG00000158764.7	0
chr1	161677328	161677365	ENSE00000796505.1	ENSG00000072694.22	0
chr1	167697099	167697842	ENSE00001510815.1	ENSG00000198771.11	0
chr1	170959462	170959597	ENSE00002305622.1	ENSG00000117501.15	0
chr1	171064099	171064337	ENSE00002284058.1	ENSG00000117501.15	0
chr1	172465299	172465363	ENSE00003694713.1	ENSG00000180999.11	0
chr1	173601650	173601776	ENSE00001445459.1	ENSG00000162753.13	0
chr1	173501097	173501097	ENSE00001842936.2	ENSG00000162753.13	0
chr1	178492501	178492566	ENSE00003797537.1	ENSG00000188585.10	0
chr1	178483175	178483282	ENSE00003792490.1	ENSG00000188585.10	0
chr1	178522325	178522437	ENSE00000921998.4	ENSG00000240021.10	0
chr1	179432267	179432342	ENSE00003523403.1	ENSG00000162779.22	0
chr1	182554627	182554693	ENSE00003598910.1	ENSG00000121446.20	0
chr1	182576256	182576389	ENSE00002416678.1	ENSG00000135828.11	0
chr1	193105264	193105382	ENSE00001444503.4	ENSG00000023572.10	0
chr1	196685064	196685237	ENSE00003540360.1	ENSG00000000971.17	0
chr1	196726761	196726940	ENSE00003965669.1	ENSG00000000971.17	0
chr1	196740619	196740792	ENSE00000791028.1	ENSG00000000971.17	0
chr1	196685064	196685237	ENSE00003965835.1	ENSG00000289697.1	0
chr1	196726761	196726940	ENSE00003965825.1	ENSG00000289697.1	0
chr1	196740619	196740792	ENSE00003965844.1	ENSG00000289697.1	0
chr1	196888151	196888208	ENSE00003833940.1	ENSG00000134365.15	0
chr1	196906861	196907037	ENSE00002329968.1	ENSG00000134365.15	0
chr1	196977665	196977722	ENSE00002389135.1	ENSG00000134389.11	0
chr1	196983961	196984137	ENSE00003976691.1	ENSG00000134389.11	0
chr1	196995717	196995899	ENSE00000914603.1	ENSG00000134389.11	0
chr1	196996022	196996201	ENSE00000914605.1	ENSG00000134389.11	0
chr1	197004661	197004843	ENSE00000959035.1	ENSG00000134389.11	0
chr1	197008487	197008680	ENSE00003976677.1	ENSG00000134389.11	0
chr1	197902650	197902913	ENSE00001444417.2	ENSG00000203724.11	0
chr1	198696712	198696909	ENSE00003024062.1	ENSG00000081237.21	0
chr1	198704472	198704498	ENSE00003144868.1	ENSG00000081237.21	0
chr1	200617612	200618723	ENSE00001444296.1	ENSG00000118193.12	0
chr1	200553391	200553767	ENSE00001444293.4	ENSG00000118193.12	0
chr1	201040622	201040713	ENSE00001074038.1	ENSG00000081248.12	0
chr1	201386335	201387178	ENSE00001192652.1	ENSG00000159166.15	0
chr1	202331838	202331960	ENSE00003976531.1	ENSG00000077152.12	0
chr1	203496977	203497115	ENSE00001372858.1	ENSG00000188770.10	0
chr1	203765566	203765654	ENSE00001443848.6	ENSG00000122188.13	0
chr1	204190487	204190797	ENSE00001443779.3	ENSG00000170498.10	0
chr1	205384288	205384364	ENSE00003621658.1	ENSG00000186007.10	0
chr1	205381661	205381856	ENSE00003542467.1	ENSG00000186007.10	0
chr1	206932986	206933166	ENSE00001069605.1	ENSG00000162896.6	0
chr1	206965715	206965858	ENSE00003569434.1	ENSG00000162897.16	0
chr1	207090308	207090481	ENSE00003559430.1	ENSG00000123843.13	0
chr1	207113026	207113167	ENSE00002233291.1	ENSG00000123838.11	0
chr1	207126713	207126895	ENSE00000925451.1	ENSG00000123838.11	0
chr1	207131546	207131740	ENSE00000925452.1	ENSG00000123838.11	0
chr1	207134404	207134592	ENSE00000842604.1	ENSG00000123838.11	0
chr1	207144544	207144714	ENSE00001906660.1	ENSG00000123838.11	0
chr1	207339397	207339417	ENSE00003965135.1	ENSG00000196352.18	0
chr1	207609290	207609688	ENSE00001443338.1	ENSG00000203710.12	0
chr1	207770321	207770362	ENSE00003558309.1	ENSG00000117335.21	0
chr1	207783292	207783330	ENSE00003582519.1	ENSG00000117335.21	0
chr1	207785071	207785106	ENSE00003520315.1	ENSG00000117335.21	0
chr1	207785619	207785682	ENSE00003965018.1	ENSG00000117335.21	0
chr1	212624878	212626659	ENSE00001068444.8	ENSG00000162771.8	1
chr1	224954959	224955098	ENSE00003504090.1	ENSG00000185842.16	0
chr1	224960153	224960302	ENSE00003570764.1	ENSG00000185842.16	0
chr1	225042835	225043114	ENSE00002212321.1	ENSG00000185842.16	0
chr1	225043744	225043789	ENSE00002239538.1	ENSG00000185842.16	0
chr1	225231073	225231151	ENSE00002300061.1	ENSG00000185842.16	0
chr1	225987896	225988388	ENSE00001205040.1	ENSG00000143751.10	0
chr1	227650992	227651076	ENSE00003649351.1	ENSG00000181450.18	1
chr1	227845470	227845612	ENSE00001324461.1	ENSG00000185888.6	0
chr1	228291898	228292161	ENSE00002339635.1	ENSG00000154358.23	0
chr1	228294152	228294415	ENSE00002424782.1	ENSG00000154358.23	0
chr1	228298454	228298717	ENSE00002338706.1	ENSG00000154358.23	0
chr1	228299259	228299522	ENSE00003506651.1	ENSG00000154358.23	0
chr1	228299882	228300145	ENSE00003574290.1	ENSG00000154358.23	0
chr1	228304303	228304566	ENSE00002351853.1	ENSG00000154358.23	0
chr1	231238857	231239188	ENSE00001070058.1	ENSG00000143633.13	0
chr1	235160893	235161067	ENSE00003694326.1	ENSG00000188739.15	0
chr1	244499002	244499079	ENSE00003590779.1	ENSG00000179397.18	0
chr1	246565826	246566138	ENSE00001441896.5	ENSG00000162851.8	0
chr1	247007906	247007908	ENSE00003843298.1	ENSG00000197472.15	0
chr1	246988121	246988255	ENSE00003490686.1	ENSG00000135747.11	0
chr1	247101987	247102113	ENSE00002357147.1	ENSG00000188295.15	0
chr1	247171848	247171877	ENSE00002714766.2	ENSG00000196418.13	0
chr1	247429585	247429755	ENSE00001067925.1	ENSG00000162711.18	0
chr1	247711832	247712755	ENSE00003812077.1	ENSG00000169214.5	1
chr1	247774910	247775833	ENSE00001785519.2	ENSG00000228336.2	1
chr1	248323633	248324568	ENSE00002210392.2	ENSG00000177186.3	1
chr1	248748289	248748349	ENSE00003848025.1	ENSG00000286015.1	0
chr1	248751030	248751081	ENSE00002619651.1	ENSG00000259823.6	1
chr1	248748289	248748453	ENSE00002627550.1	ENSG00000259823.6	1
chr2	3552144	3552308	ENSE00003878791.1	ENSG00000286905.1	0
chr2	3552144	3552308	ENSE00003507295.1	ENSG00000171865.10	0
chr2	3778816	3778884	ENSE00003712139.1	ENSG00000214866.9	0
chr2	26792131	26792240	ENSE00003601718.1	ENSG00000115163.15	0
chr2	28642858	28643058	ENSE00001322493.4	ENSG00000163803.13	0
chr2	31191399	31191407	ENSE00003527385.1	ENSG00000214711.10	0
chr2	37136983	37137017	ENSE00000747490.1	ENSG00000055332.19	0
chr2	44362008	44362145	ENSE00003850095.1	ENSG00000143919.15	0
chr2	55578247	55578342	ENSE00003727370.1	ENSG00000275052.5	0
chr2	58146316	58146474	ENSE00003630287.1	ENSG00000028116.18	0
chr2	61853859	61854041	ENSE00001550672.2	ENSG00000170264.13	0
chr2	63588197	63588271	ENSE00003841481.1	ENSG00000143951.16	0
chr2	70819775	70819891	ENSE00001241480.1	ENSG00000152672.8	0
chr2	70819355	70819444	ENSE00001241475.1	ENSG00000152672.8	0
chr2	70809274	70809382	ENSE00001241456.2	ENSG00000152672.8	0
chr2	70979097	70979343	ENSE00001223194.1	ENSG00000144031.12	0
chr2	71130180	71130219	ENSE00001935724.2	ENSG00000124370.11	0
chr2	74414391	74415891	ENSE00002097011.2	ENSG00000159239.13	0
chr2	79026094	79026169	ENSE00003615632.1	ENSG00000143954.13	0
chr2	79086812	79086930	ENSE00003609971.1	ENSG00000172023.8	0
chr2	79086367	79086504	ENSE00002502476.1	ENSG00000172023.8	0
chr2	79085219	79085283	ENSE00001666759.3	ENSG00000172023.8	0
chr2	79120862	79120925	ENSE00003514496.1	ENSG00000115386.6	0
chr2	79121562	79121680	ENSE00003550649.1	ENSG00000115386.6	0
chr2	79121988	79122125	ENSE00003537087.1	ENSG00000115386.6	0
chr2	79123148	79123212	ENSE00000846820.4	ENSG00000115386.6	0
chr2	85431210	85431268	ENSE00003843220.1	ENSG00000152292.18	0
chr2	85434340	85434370	ENSE00003556696.1	ENSG00000152292.18	0
chr2	85698564	85698571	ENSE00001886592.2	ENSG00000115523.17	0
chr2	86790328	86790681	ENSE00001220182.1	ENSG00000153563.17	0
chr2	86789640	86789750	ENSE00001011446.1	ENSG00000153563.17	0
chr2	96691825	96691963	ENSE00003759194.1	ENSG00000249715.13	0
chr2	96923490	96923583	ENSE00003584816.1	ENSG00000168754.15	0
chr2	97690256	97690327	ENSE00003796519.1	ENSG00000228486.11	0
chr2	97733297	97733343	ENSE00003502647.1	ENSG00000115085.15	0
chr2	102736646	102736810	ENSE00001947537.2	ENSG00000135953.11	0
chr2	108258966	108259146	ENSE00003915516.1	ENSG00000196228.5	0
chr2	112779496	112779666	ENSE00000773893.1	ENSG00000115008.6	0
chr2	112917129	112917248	ENSE00000856851.1	ENSG00000125571.10	0
chr2	112917635	112917777	ENSE00000856853.1	ENSG00000125571.10	0
chr2	112918561	112918806	ENSE00000856855.3	ENSG00000125571.10	0
chr2	112979221	112979325	ENSE00000856860.1	ENSG00000136688.11	0
chr2	113031048	113031155	ENSE00001330154.3	ENSG00000136696.11	0
chr2	118970114	118970338	ENSE00003680366.1	ENSG00000019169.11	0
chr2	118974333	118974440	ENSE00000963703.1	ENSG00000019169.11	0
chr2	119625583	119625688	ENSE00003572484.1	ENSG00000163075.13	0
chr2	126901210	126901278	ENSE00003795204.1	ENSG00000237524.10	0
chr2	151282868	151282948	ENSE00003544009.1	ENSG00000123609.11	0
chr2	185782705	185782762	ENSE00001465137.1	ENSG00000188738.16	0
chr2	185828156	185828199	ENSE00003652109.1	ENSG00000188738.16	0
chr2	185831813	185831882	ENSE00003672137.1	ENSG00000188738.16	0
chr2	187484124	187484216	ENSE00000783643.1	ENSG00000003436.16	0
chr2	189661521	189661610	ENSE00003903078.1	ENSG00000286053.2	0
chr2	189661521	189661610	ENSE00003698306.1	ENSG00000286165.1	0
chr2	201195842	201195948	ENSE00003479338.1	ENSG00000003400.16	0
chr2	201203730	201203766	ENSE00003494616.1	ENSG00000003400.16	0
chr2	201205882	201205973	ENSE00001131608.1	ENSG00000003400.16	0
chr2	201272898	201272942	ENSE00003787000.1	ENSG00000064012.24	0
chr2	201274889	201274953	ENSE00003601374.1	ENSG00000064012.24	0
chr2	201537436	201537479	ENSE00001200712.1	ENSG00000155754.15	0
chr2	201536021	201536320	ENSE00001200709.1	ENSG00000155754.15	0
chr2	202109613	202109789	ENSE00003806943.1	ENSG00000182329.14	0
chr2	219002940	219003021	ENSE00001693723.1	ENSG00000181378.14	0
chr2	219333161	219333177	ENSE00002464620.1	ENSG00000182698.12	0
chr2	219387759	219387794	ENSE00001224311.9	ENSG00000123992.20	0
chr2	227147413	227147483	ENSE00001461322.2	ENSG00000081052.14	0
chr2	229714148	229714423	ENSE00001370453.5	ENSG00000187957.8	0
chr2	230214950	230215118	ENSE00003802841.1	ENSG00000135899.20	0
chr2	230212761	230213027	ENSE00003803254.1	ENSG00000135899.20	0
chr2	230212347	230212430	ENSE00003801461.1	ENSG00000135899.20	0
chr2	230209931	230210008	ENSE00003804584.1	ENSG00000135899.20	0
chr2	230200885	230200965	ENSE00003806765.1	ENSG00000135899.20	0
chr2	230185994	230186143	ENSE00003807753.1	ENSG00000135899.20	0
chr2	230177538	230177680	ENSE00003803775.1	ENSG00000135899.20	0
chr2	230172844	230172959	ENSE00000922484.1	ENSG00000135899.20	0
chr2	230172066	230172174	ENSE00003490143.1	ENSG00000135899.20	0
chr2	230170621	230170761	ENSE00003579652.1	ENSG00000135899.20	0
chr2	230225845	230225903	ENSE00001943121.2	ENSG00000079263.19	1
chr2	230237083	230237260	ENSE00003655149.1	ENSG00000079263.19	1
chr2	230238213	230238381	ENSE00003495765.1	ENSG00000079263.19	1
chr2	230244988	230245080	ENSE00000922456.1	ENSG00000079263.19	1
chr2	230245863	230245940	ENSE00000922454.1	ENSG00000079263.19	1
chr2	230250981	230251061	ENSE00002536323.1	ENSG00000079263.19	1
chr2	230255452	230255532	ENSE00002456844.1	ENSG00000079263.19	1
chr2	230284346	230284411	ENSE00003584206.1	ENSG00000079263.19	1
chr2	230285752	230285832	ENSE00003474622.1	ENSG00000079263.19	1
chr2	230290460	230290564	ENSE00002449255.1	ENSG00000079263.19	1
chr2	230358964	230359132	ENSE00002507201.1	ENSG00000185404.17	1
chr2	230389919	230390023	ENSE00003644214.1	ENSG00000185404.17	1
chr2	230449088	230449150	ENSE00002451671.1	ENSG00000067066.17	1
chr2	230470015	230470098	ENSE00002505223.1	ENSG00000067066.17	1
chr2	230474394	230474447	ENSE00003624801.1	ENSG00000067066.17	1
chr2	230511125	230511166	ENSE00002453517.1	ENSG00000067066.17	1
chr2	230539267	230539382	ENSE00003573285.1	ENSG00000067066.17	1
chr2	230540876	230540996	ENSE00003625457.1	ENSG00000067066.17	1
chr2	230541301	230541372	ENSE00003588497.1	ENSG00000067066.17	1
chr2	230541892	230542035	ENSE00003597321.1	ENSG00000067066.17	1
chr2	230542836	230542943	ENSE00001908190.2	ENSG00000067066.17	1
chr2	230996234	230996534	ENSE00001748818.1	ENSG00000173699.17	0
chr2	231037566	231038199	ENSE00001461088.4	ENSG00000204128.6	0
chr2	231395804	231395814	ENSE00001750133.3	ENSG00000156966.7	0
chr2	231530359	231530361	ENSE00001348103.4	ENSG00000171596.7	0
chr2	232520599	232520695	ENSE00003226910.2	ENSG00000237412.7	0
chr2	232521321	232521428	ENSE00003308944.1	ENSG00000237412.7	0
chr2	232521816	232521866	ENSE00003266421.1	ENSG00000237412.7	0
chr2	232524307	232524369	ENSE00001799622.2	ENSG00000237412.7	0
chr2	232526216	232526267	ENSE00001767101.1	ENSG00000135902.10	0
chr2	232539748	232539802	ENSE00003843733.1	ENSG00000196811.13	0
chr2	232974623	232974890	ENSE00001267547.1	ENSG00000066248.15	0
chr2	232970214	232970328	ENSE00002506331.1	ENSG00000066248.15	0
chr2	233617708	233618562	ENSE00001755483.2	ENSG00000242366.4	0
chr2	233693005	233693865	ENSE00001178125.7	ENSG00000167165.19	0
chr2	233760288	233761151	ENSE00001124690.5	ENSG00000241635.8	0
chr2	233779359	233779452	ENSE00003321398.1	ENSG00000185038.15	0
chr2	233854384	233854500	ENSE00001614327.1	ENSG00000123485.12	0
chr2	233852565	233852620	ENSE00003613734.1	ENSG00000123485.12	0
chr2	233849763	233849859	ENSE00001132932.1	ENSG00000123485.12	0
chr2	233845728	233845820	ENSE00003484757.1	ENSG00000123485.12	0
chr2	233840609	233842205	ENSE00000839702.1	ENSG00000123485.12	0
chr2	234050787	234050871	ENSE00000398689.5	ENSG00000072080.11	0
chr2	234069928	234070010	ENSE00000839699.3	ENSG00000072080.11	0
chr2	234495809	234495836	ENSE00001460370.1	ENSG00000188042.8	0
chr2	237519910	237520029	ENSE00003562776.1	ENSG00000115648.14	0
chr2	237549221	237549278	ENSE00003691084.1	ENSG00000115648.14	0
chr2	237877224	237877362	ENSE00003594791.1	ENSG00000132329.11	0
chr2	238246378	238246524	ENSE00003643513.2	ENSG00000132326.12	0
chr2	238344497	238344598	ENSE00001460252.1	ENSG00000204104.12	0
chr2	238348764	238348848	ENSE00003492370.1	ENSG00000204104.12	0
chr2	240482183	240482261	ENSE00003717378.1	ENSG00000144504.16	0
chr2	240982880	240983029	ENSE00001650640.1	ENSG00000226321.6	0
chr2	240988739	240988870	ENSE00001715362.1	ENSG00000226321.6	0
chr2	241132874	241133030	ENSE00000827785.1	ENSG00000115687.14	0
chr2	241190064	241190171	ENSE00003898463.1	ENSG00000146205.15	0
chr2	241203333	241203498	ENSE00001460048.1	ENSG00000146205.15	0
chr2	241204865	241204955	ENSE00001460046.1	ENSG00000146205.15	0
chr2	241223905	241223955	ENSE00003518153.1	ENSG00000146205.15	0
chr2	241224097	241224150	ENSE00003925683.1	ENSG00000146205.15	0
chr2	241799065	241799154	ENSE00002310105.1	ENSG00000154252.12	0
chr3	10285878	10285894	ENSE00001812025.2	ENSG00000157017.16	0
chr3	12503262	12503784	ENSE00003510862.1	ENSG00000154743.19	0
chr3	16270953	16271071	ENSE00001129739.1	ENSG00000154814.14	0
chr3	37862200	37862278	ENSE00001908648.2	ENSG00000144677.15	0
chr3	38062169	38062368	ENSE00003587488.1	ENSG00000008226.20	0
chr3	40457472	40457474	ENSE00001524220.3	ENSG00000188846.14	0
chr3	40482588	40482704	ENSE00003663019.1	ENSG00000177873.14	0
chr3	40530209	40530316	ENSE00003638479.1	ENSG00000172888.12	0
chr3	42938896	42938931	ENSE00003704237.1	ENSG00000273291.5	0
chr3	42938896	42938931	ENSE00003706390.1	ENSG00000240747.8	0
chr3	44242054	44242399	ENSE00001179564.3	ENSG00000173769.4	0
chr3	44890603	44890732	ENSE00003506971.1	ENSG00000163810.12	0
chr3	44910090	44910368	ENSE00001717266.1	ENSG00000163810.12	0
chr3	44910958	44911127	ENSE00001648274.1	ENSG00000163810.12	0
chr3	45118412	45118621	ENSE00003492545.1	ENSG00000163814.8	0
chr3	46408080	46409111	ENSE00003677771.1	ENSG00000121797.10	1
chr3	46459656	46459819	ENSE00003460363.1	ENSG00000012223.13	0
chr3	46448863	46449017	ENSE00000767140.1	ENSG00000012223.13	0
chr3	46446440	46446493	ENSE00000767138.1	ENSG00000012223.13	0
chr3	46500356	46500896	ENSE00001078635.4	ENSG00000163825.5	0
chr3	46579232	46579366	ENSE00003517910.1	ENSG00000241186.10	0
chr3	46582579	46582583	ENSE00002050691.1	ENSG00000283877.1	1
chr3	46717719	46717824	ENSE00001926521.1	ENSG00000206549.13	0
chr3	46717437	46717637	ENSE00003807919.1	ENSG00000206549.13	0
chr3	46717719	46717824	ENSE00001291985.13	ENSG00000283706.2	0
chr3	46717437	46717637	ENSE00003811228.1	ENSG00000283706.2	0
chr3	48224603	48224674	ENSE00001080859.1	ENSG00000164047.6	0
chr3	48247625	48247677	ENSE00001658729.1	ENSG00000164048.14	1
chr3	48260813	48260939	ENSE00003592808.1	ENSG00000164048.14	1
chr3	48306995	48307003	ENSE00001724206.2	ENSG00000229453.3	0
chr3	48373308	48373345	ENSE00001372875.2	ENSG00000164049.14	0
chr3	49022145	49022221	ENSE00001309620.6	ENSG00000178057.15	0
chr3	51902985	51903089	ENSE00001252763.2	ENSG00000173389.16	0
chr3	52154355	52154372	ENSE00001833005.2	ENSG00000164087.8	0
chr3	52787986	52788066	ENSE00000771389.1	ENSG00000055957.11	0
chr3	52820291	52820317	ENSE00003510347.1	ENSG00000055955.17	0
chr3	52819940	52819990	ENSE00000771646.1	ENSG00000055955.17	0
chr3	52819754	52819792	ENSE00000771627.1	ENSG00000055955.17	0
chr3	52818462	52818536	ENSE00003518435.1	ENSG00000055955.17	0
chr3	52818257	52818283	ENSE00003551756.1	ENSG00000055955.17	0
chr3	53077784	53077828	ENSE00003695226.1	ENSG00000272305.5	0
chr3	57073695	57074264	ENSE00001340109.1	ENSG00000186451.2	1
chr3	73062082	73062897	ENSE00002183812.1	ENSG00000255423.1	1
chr3	98282903	98283829	ENSE00001406787.3	ENSG00000197938.6	1
chr3	100633265	100633377	ENSE00000967311.1	ENSG00000144820.8	0
chr3	108351814	108351877	ENSE00003488344.1	ENSG00000114455.15	0
chr3	108757059	108757185	ENSE00001176498.7	ENSG00000163515.7	0
chr3	109314510	109314542	ENSE00001952877.1	ENSG00000163530.4	0
chr3	109308032	109308293	ENSE00001075695.1	ENSG00000163530.4	0
chr3	109331871	109332031	ENSE00003533320.1	ENSG00000121570.13	0
chr3	109330524	109330812	ENSE00003543988.1	ENSG00000121570.13	0
chr3	111606700	111606792	ENSE00001236631.1	ENSG00000153283.13	0
chr3	111979062	111979203	ENSE00001825875.2	ENSG00000144827.9	0
chr3	112151857	112151963	ENSE00003611348.1	ENSG00000172139.15	0
chr3	112815966	112815975	ENSE00003936316.1	ENSG00000206531.11	0
chr3	112928816	112929064	ENSE00001076488.1	ENSG00000163606.11	0
chr3	119147375	119147587	ENSE00001868970.1	ENSG00000251012.2	0
chr3	119527774	119527841	ENSE00001074125.2	ENSG00000121594.12	0
chr3	121570714	121570816	ENSE00001498043.3	ENSG00000186103.5	0
chr3	122545432	122545489	ENSE00001049980.1	ENSG00000138496.17	0
chr3	122605936	122606055	ENSE00003503567.1	ENSG00000173200.13	0
chr3	122610494	122610730	ENSE00003526178.1	ENSG00000173200.13	0
chr3	122615779	122615857	ENSE00003528227.1	ENSG00000173200.13	0
chr3	122699390	122701635	ENSE00002326770.1	ENSG00000173193.15	0
chr3	122793617	122793680	ENSE00001817071.2	ENSG00000169087.11	0
chr3	122961140	122961263	ENSE00003644198.1	ENSG00000082684.16	0
chr3	124934661	124934712	ENSE00003748553.1	ENSG00000173702.7	0
chr3	124908150	124908348	ENSE00003753166.1	ENSG00000173702.7	0
chr3	127196686	127197411	ENSE00003757208.1	ENSG00000214324.5	1
chr3	128879692	128879841	ENSE00002075968.1	ENSG00000177646.20	0
chr3	128978045	128978185	ENSE00003575486.1	ENSG00000114656.13	0
chr3	129428440	129428488	ENSE00003844630.1	ENSG00000172771.12	0
chr3	129439730	129439833	ENSE00002025791.2	ENSG00000129071.10	0
chr3	129551107	129551337	ENSE00002066758.1	ENSG00000178804.8	0
chr3	132317457	132317576	ENSE00001922674.1	ENSG00000014257.16	0
chr3	138301643	138301704	ENSE00001338422.5	ENSG00000181322.15	0
chr3	138949520	138949639	ENSE00001507208.1	ENSG00000206262.9	0
chr3	138950265	138950569	ENSE00001495181.3	ENSG00000206262.9	0
chr3	150686298	150686354	ENSE00001232598.1	ENSG00000163645.15	0
chr3	151814163	151814300	ENSE00001919447.2	ENSG00000114771.14	0
chr3	167288867	167288983	ENSE00001204246.1	ENSG00000169064.13	0
chr3	170708044	170708147	ENSE00003501610.1	ENSG00000285218.1	0
chr3	196712533	196712644	ENSE00001921521.2	ENSG00000163964.18	0
chr4	295438	295533	ENSE00001664041.1	ENSG00000186777.12	0
chr4	866956	867432	ENSE00003505076.1	ENSG00000178950.18	0
chr4	1375364	1375508	ENSE00003570276.1	ENSG00000163945.19	0
chr4	1731172	1731301	ENSE00003488815.1	ENSG00000013810.21	0
chr4	2198524	2198717	ENSE00003601529.1	ENSG00000130997.16	0
chr4	3442732	3442912	ENSE00000699356.1	ENSG00000109758.9	0
chr4	5697593	5697647	ENSE00003496436.1	ENSG00000173040.13	0
chr4	6674213	6674569	ENSE00003784077.2	ENSG00000170846.17	1
chr4	7433317	7434879	ENSE00001279006.7	ENSG00000178597.7	1
chr4	8225175	8225216	ENSE00003595903.1	ENSG00000125089.18	0
chr4	8599453	8599485	ENSE00003488419.1	ENSG00000109625.19	0
chr4	10021280	10021429	ENSE00000816684.6	ENSG00000109667.12	0
chr4	10564671	10564777	ENSE00000704148.1	ENSG00000109684.16	0
chr4	15778415	15778647	ENSE00001131145.4	ENSG00000004468.13	0
chr4	15840452	15840538	ENSE00003522071.1	ENSG00000004468.13	0
chr4	15935931	15936632	ENSE00001491748.2	ENSG00000137440.5	1
chr4	16075687	16075906	ENSE00001131099.4	ENSG00000007062.12	0
chr4	16018323	16018540	ENSE00003656917.1	ENSG00000007062.12	0
chr4	15989732	15989824	ENSE00000705335.1	ENSG00000007062.12	0
chr4	15987663	15987716	ENSE00001072737.1	ENSG00000007062.12	0
chr4	15971070	15971082	ENSE00001714999.1	ENSG00000007062.12	0
chr4	56505863	56506141	ENSE00003805982.3	ENSG00000196503.5	0
chr4	69495141	69495861	ENSE00003850649.1	ENSG00000156096.14	0
chr4	69957274	69957804	ENSE00001024576.1	ENSG00000135222.7	0
chr4	73408594	73408805	ENSE00003645399.1	ENSG00000163631.17	0
chr4	76256178	76256523	ENSE00003696825.1	ENSG00000189157.14	0
chr4	76256178	76256523	ENSE00003699168.1	ENSG00000272414.6	0
chr4	77607703	77607835	ENSE00003650349.1	ENSG00000156234.8	0
chr4	77610988	77611036	ENSE00001126790.4	ENSG00000156234.8	0
chr4	86823691	86823902	ENSE00001325051.4	ENSG00000145283.8	0
chr4	88428580	88428750	ENSE00002529944.1	ENSG00000138642.16	0
chr4	88457270	88457534	ENSE00000969928.6	ENSG00000138646.9	0
chr4	88489166	88489336	ENSE00003562436.1	ENSG00000138646.9	0
chr4	103106225	103106316	ENSE00002437408.3	ENSG00000138778.14	0
chr4	109560338	109560436	ENSE00002034107.2	ENSG00000005059.16	0
chr4	109757763	109757783	ENSE00003824923.1	ENSG00000285330.1	0
chr4	109757763	109757783	ENSE00003965217.1	ENSG00000205403.15	0
chr4	110011202	110011452	ENSE00001081339.8	ENSG00000138798.13	0
chr4	121164060	121164125	ENSE00002075592.2	ENSG00000050730.16	0
chr4	121141816	121141914	ENSE00003621715.1	ENSG00000050730.16	0
chr4	122922335	122922572	ENSE00002316307.2	ENSG00000170917.14	0
chr4	128176872	128176907	ENSE00003463054.1	ENSG00000138709.19	0
chr4	139266602	139267041	ENSE00001535760.2	ENSG00000137463.5	0
chr4	145729892	145729965	ENSE00001664678.1	ENSG00000237136.8	0
chr4	145732453	145732557	ENSE00002025335.2	ENSG00000237136.8	0
chr4	149742655	149742691	ENSE00003796207.1	ENSG00000234828.9	0
chr4	149682118	149682206	ENSE00003799238.1	ENSG00000234828.9	0
chr4	149587930	149587997	ENSE00003795394.1	ENSG00000234828.9	0
chr4	151283117	151283286	ENSE00001791206.1	ENSG00000189099.12	0
chr4	152679870	152679933	ENSE00002041662.2	ENSG00000170006.12	0
chr4	152652667	152652927	ENSE00001130844.1	ENSG00000170006.12	0
chr4	168302300	168302416	ENSE00002495984.1	ENSG00000137628.18	0
chr4	168255711	168255869	ENSE00003578553.1	ENSG00000137628.18	0
chr4	168457892	168458008	ENSE00001479814.1	ENSG00000181381.15	0
chr4	168415657	168415799	ENSE00001081478.1	ENSG00000181381.15	0
chr4	176188119	176188235	ENSE00000995660.1	ENSG00000150628.7	0
chr4	183282708	183282906	ENSE00003460883.1	ENSG00000151718.16	0
chr4	184716397	184716633	ENSE00003791234.1	ENSG00000151725.12	0
chr4	188105180	188105368	ENSE00003920679.1	ENSG00000179046.9	0
chr5	343893	343903	ENSE00003546472.1	ENSG00000288622.1	1
chr5	637517	637818	ENSE00003629190.1	ENSG00000112877.8	0
chr5	5457332	5457741	ENSE00001492689.1	ENSG00000164151.12	0
chr5	5460436	5465226	ENSE00001225283.5	ENSG00000164151.12	0
chr5	6607200	6607384	ENSE00003556463.1	ENSG00000037474.15	0
chr5	35991147	35991240	ENSE00002078175.2	ENSG00000145626.12	0
chr5	36066696	36066789	ENSE00003618618.1	ENSG00000168671.10	0
chr5	36051870	36051984	ENSE00003558123.1	ENSG00000168671.10	0
chr5	37180857	37181005	ENSE00001608181.1	ENSG00000197603.16	0
chr5	38883827	38884111	ENSE00000971346.1	ENSG00000145623.13	0
chr5	39364388	39364464	ENSE00001143272.5	ENSG00000113600.12	0
chr5	39315775	39316029	ENSE00000802119.1	ENSG00000113600.12	0
chr5	39308230	39308358	ENSE00000802117.1	ENSG00000113600.12	0
chr5	55872270	55872451	ENSE00003627332.1	ENSG00000164509.16	0
chr5	69372209	69372217	ENSE00001486218.1	ENSG00000152942.19	0
chr5	73897962	73898093	ENSE00001031236.1	ENSG00000214944.10	0
chr5	74685261	74685559	ENSE00001083771.8	ENSG00000049860.14	0
chr5	75611635	75611827	ENSE00003365306.3	ENSG00000189045.15	0
chr5	95652272	95652331	ENSE00003486229.1	ENSG00000175449.14	0
chr5	111072888	111072932	ENSE00002211371.1	ENSG00000145777.15	0
chr5	111073511	111073645	ENSE00002286480.1	ENSG00000145777.15	0
chr5	132660175	132660279	ENSE00001124031.3	ENSG00000169194.10	0
chr5	132679714	132679890	ENSE00000763067.1	ENSG00000113520.11	0
chr5	135895703	135895816	ENSE00000972566.2	ENSG00000145839.2	0
chr5	140801198	140803591	ENSE00002172508.2	ENSG00000255408.4	0
chr5	141382900	141385323	ENSE00002134546.2	ENSG00000253537.3	0
chr5	141413176	141415611	ENSE00001792208.2	ENSG00000253846.3	0
chr5	141417860	141420274	ENSE00001533845.4	ENSG00000254122.3	0
chr5	148133797	148133887	ENSE00001154656.1	ENSG00000133710.17	0
chr5	148336422	148336453	ENSE00001475462.1	ENSG00000204909.8	0
chr5	150374617	150374811	ENSE00000972857.1	ENSG00000070814.22	0
chr5	150671597	150671650	ENSE00001085698.1	ENSG00000164591.14	0
chr5	150848124	150848666	ENSE00002136880.2	ENSG00000237693.5	1
chr5	151253217	151253297	ENSE00001085753.5	ENSG00000196743.9	0
chr5	151303227	151303354	ENSE00001913463.1	ENSG00000186334.10	0
chr5	157049038	157049145	ENSE00000797217.1	ENSG00000113249.14	0
chr5	157037247	157037361	ENSE00003598425.1	ENSG00000113249.14	0
chr5	157032854	157032887	ENSE00001023167.1	ENSG00000113249.14	0
chr5	157162450	157163658	ENSE00001164915.5	ENSG00000170613.4	0
chr5	157671615	157671826	ENSE00001580984.2	ENSG00000187658.7	0
chr5	176565672	176565743	ENSE00000973824.1	ENSG00000074276.11	0
chr5	176643082	176643266	ENSE00003576184.1	ENSG00000175766.13	0
chr5	178695287	178695598	ENSE00003833924.1	ENSG00000285891.2	0
chr5	178931314	178932696	ENSE00001419935.2	ENSG00000198939.8	1
chr5	179680873	179680918	ENSE00001690939.3	ENSG00000204659.5	0
chr5	179844152	179844227	ENSE00003668878.1	ENSG00000161010.16	0
chr5	179840872	179840959	ENSE00003459050.1	ENSG00000161010.16	0
chr5	180899311	180899359	ENSE00002045039.2	ENSG00000113303.12	0
chr5	180911339	180911614	ENSE00003610583.1	ENSG00000113303.12	0
chr5	180989029	180989077	ENSE00002059720.2	ENSG00000168903.9	0
chr5	181003856	181003876	ENSE00002431722.1	ENSG00000168903.9	0
chr6	4077355	4077414	ENSE00003513438.1	ENSG00000145975.15	0
chr6	8434385	8434387	ENSE00001381327.1	ENSG00000124786.12	0
chr6	10686966	10687164	ENSE00003619761.1	ENSG00000137434.12	0
chr6	24666526	24666611	ENSE00003592092.1	ENSG00000111802.14	0
chr6	24667264	24667344	ENSE00001174688.4	ENSG00000112304.11	0
chr6	24798593	24798857	ENSE00002576331.2	ENSG00000260286.4	0
chr6	25761963	25762053	ENSE00003739453.1	ENSG00000146039.11	0
chr6	25826461	25826633	ENSE00000848431.1	ENSG00000124568.12	0
chr6	25811398	25811545	ENSE00003540972.1	ENSG00000124568.12	0
chr6	25966523	25966933	ENSE00001186600.1	ENSG00000112343.11	0
chr6	25969325	25969420	ENSE00000701524.1	ENSG00000112343.11	0
chr6	26445704	26445985	ENSE00001981559.1	ENSG00000111801.16	0
chr6	26458637	26458718	ENSE00000848295.2	ENSG00000112763.17	0
chr6	26501287	26501365	ENSE00003919829.1	ENSG00000124557.14	0
chr6	27255247	27255312	ENSE00001866741.2	ENSG00000112812.16	0
chr6	27309066	27312170	ENSE00001711609.2	ENSG00000158553.5	1
chr6	27957241	27958179	ENSE00000848500.1	ENSG00000124657.1	1
chr6	28088563	28089467	ENSE00001473554.1	ENSG00000197279.5	0
chr6	28249687	28249834	ENSE00003571983.1	ENSG00000187626.9	0
chr6	28248067	28248149	ENSE00001977144.1	ENSG00000187626.9	0
chr6	28272670	28272787	ENSE00003572600.1	ENSG00000197062.12	0
chr6	28272670	28272787	ENSE00003754290.1	ENSG00000276302.1	0
chr6	28361324	28361471	ENSE00003894412.1	ENSG00000189298.14	0
chr6	28363303	28363385	ENSE00003895903.1	ENSG00000189298.14	0
chr6	28390457	28391742	ENSE00003922307.1	ENSG00000158691.15	0
chr6	28435460	28435607	ENSE00003553852.1	ENSG00000187987.10	0
chr6	29559675	29559701	ENSE00001749025.2	ENSG00000213886.4	0
chr6	29672503	29673758	ENSE00001611320.1	ENSG00000204644.10	0
chr6	30146985	30147209	ENSE00001659828.1	ENSG00000204614.9	0
chr6	30489726	30489995	ENSE00001602381.1	ENSG00000204592.9	1
chr6	31138430	31138459	ENSE00001666904.1	ENSG00000204540.11	1
chr6	31269172	31269173	ENSE00003639220.1	ENSG00000204525.18	1
chr6	31589070	31589176	ENSE00001870398.1	ENSG00000204475.10	0
chr6	31862618	31862776	ENSE00001847455.2	ENSG00000204386.12	0
chr6	32343238	32343258	ENSE00001707740.1	ENSG00000204296.13	0
chr6	35120429	35120646	ENSE00003679947.1	ENSG00000124678.20	0
chr6	35776619	35776702	ENSE00001831078.2	ENSG00000196748.10	0
chr6	35943903	35944340	ENSE00001855027.2	ENSG00000112053.14	0
chr6	36328598	36328714	ENSE00001367047.1	ENSG00000189325.7	0
chr6	36325283	36325414	ENSE00001378518.1	ENSG00000189325.7	0
chr6	36322311	36322442	ENSE00001381532.2	ENSG00000189325.7	0
chr6	36721151	36722733	ENSE00001192733.7	ENSG00000255587.9	0
chr6	37212969	37212996	ENSE00001426610.3	ENSG00000172738.13	0
chr6	39346476	39346526	ENSE00001901553.1	ENSG00000164627.18	0
chr6	41158767	41158780	ENSE00003592646.2	ENSG00000095970.17	0
chr6	47823983	47823988	ENSE00003978354.1	ENSG00000124818.15	0
chr6	49550793	49551524	ENSE00002192416.4	ENSG00000197261.12	1
chr6	49744331	49744367	ENSE00002219370.2	ENSG00000096006.12	0
chr6	49736391	49736507	ENSE00002486518.1	ENSG00000096006.12	0
chr6	49735504	49735591	ENSE00003648010.1	ENSG00000096006.12	0
chr6	49733703	49733848	ENSE00002488442.1	ENSG00000096006.12	0
chr6	49733195	49733292	ENSE00001138761.1	ENSG00000096006.12	0
chr6	49731163	49731251	ENSE00001138750.1	ENSG00000096006.12	0
chr6	49852001	49852129	ENSE00000850450.1	ENSG00000124812.15	0
chr6	49835319	49835443	ENSE00003687056.1	ENSG00000124812.15	0
chr6	50043578	50043801	ENSE00003844680.2	ENSG00000180872.7	0
chr6	65353458	65353617	ENSE00001376348.1	ENSG00000188107.15	0
chr6	65344038	65344177	ENSE00001367595.1	ENSG00000188107.15	0
chr6	73242406	73242517	ENSE00003511260.1	ENSG00000243501.5	1
chr6	73242055	73242237	ENSE00003523347.1	ENSG00000243501.5	1
chr6	73225297	73225421	ENSE00002704803.1	ENSG00000243501.5	1
chr6	73224256	73224348	ENSE00003549813.1	ENSG00000243501.5	1
chr6	73225297	73225408	ENSE00002490054.2	ENSG00000256980.5	1
chr6	73224166	73224348	ENSE00003666139.1	ENSG00000256980.5	1
chr6	73242406	73242517	ENSE00003550479.1	ENSG00000135314.13	1
chr6	73242055	73242237	ENSE00003788858.1	ENSG00000135314.13	1
chr6	73241532	73241728	ENSE00001594408.2	ENSG00000135314.13	1
chr6	73369603	73369792	ENSE00001452467.3	ENSG00000203907.10	1
chr6	73369206	73369385	ENSE00001547343.1	ENSG00000203907.10	1
chr6	73368787	73368863	ENSE00001452472.1	ENSG00000203907.10	1
chr6	99394074	99394179	ENSE00003463911.2	ENSG00000132423.12	0
chr6	99526079	99526109	ENSE00001698988.2	ENSG00000279170.3	1
chr6	127581182	127581282	ENSE00001299640.1	ENSG00000184530.9	0
chr6	127590087	127590325	ENSE00001314756.3	ENSG00000184530.9	0
chr6	131724040	131724091	ENSE00003890341.1	ENSG00000154269.15	0
chr6	136231278	136231388	ENSE00003559383.2	ENSG00000146410.12	0
chr6	137156759	137156854	ENSE00001084683.1	ENSG00000164485.15	0
chr6	137203499	137203685	ENSE00003788320.1	ENSG00000027697.16	0
chr6	142400485	142400596	ENSE00001304937.1	ENSG00000112414.15	0
chr6	146715382	146715415	ENSE00003587092.1	ENSG00000118492.18	0
chr6	146788389	146788610	ENSE00003483109.1	ENSG00000118492.18	0
chr6	149964050	149964134	ENSE00000896361.5	ENSG00000111981.5	1
chr6	153002427	153002685	ENSE00003843702.1	ENSG00000112031.16	0
chr6	158977541	158977848	ENSE00001443407.2	ENSG00000130363.13	0
chr6	169688817	169689005	ENSE00003831545.1	ENSG00000285733.1	0
chr6	169688817	169689005	ENSE00003587921.1	ENSG00000184465.16	0
chr6	169658276	169658358	ENSE00003570353.1	ENSG00000184465.16	0
chr6	169751339	169751458	ENSE00001442589.4	ENSG00000184786.6	0
chr7	1127257	1127385	ENSE00001034888.1	ENSG00000146540.15	0
chr7	1438289	1438353	ENSE00003568818.1	ENSG00000164877.19	0
chr7	2598465	2598632	ENSE00003710444.1	ENSG00000106012.18	0
chr7	2604881	2604991	ENSE00003703420.1	ENSG00000106012.18	0
chr7	2607124	2607227	ENSE00003711142.1	ENSG00000106012.18	0
chr7	5072922	5073215	ENSE00003587920.1	ENSG00000272968.5	0
chr7	5193118	5193171	ENSE00003626936.1	ENSG00000157954.15	0
chr7	6153756	6155195	ENSE00003631344.1	ENSG00000106346.12	0
chr7	12331186	12331197	ENSE00001085089.1	ENSG00000146530.15	0
chr7	22419807	22419836	ENSE00001558228.2	ENSG00000105889.16	1
chr7	22729514	22729660	ENSE00003614837.1	ENSG00000136244.12	0
chr7	22731406	22731570	ENSE00001128385.7	ENSG00000136244.12	0
chr7	23299353	23299608	ENSE00001914967.2	ENSG00000156928.5	0
chr7	29146849	29146960	ENSE00003824198.1	ENSG00000285162.1	0
chr7	31652518	31652826	ENSE00003921812.1	ENSG00000180347.15	0
chr7	37863396	37863462	ENSE00000678371.1	ENSG00000086288.12	0
chr7	44513450	44513649	ENSE00001310115.5	ENSG00000015520.15	0
chr7	45872990	45873007	ENSE00003795866.1	ENSG00000283247.2	0
chr7	45866036	45866494	ENSE00003792296.1	ENSG00000283247.2	0
chr7	47881909	47882085	ENSE00001137294.1	ENSG00000158683.10	0
chr7	47857605	47857832	ENSE00001137251.1	ENSG00000158683.10	0
chr7	47855155	47855265	ENSE00001137244.1	ENSG00000158683.10	0
chr7	47831217	47831352	ENSE00001137166.1	ENSG00000158683.10	0
chr7	47829425	47829601	ENSE00001137155.1	ENSG00000158683.10	0
chr7	47815334	47815457	ENSE00003642682.1	ENSG00000158683.10	0
chr7	47813931	47814014	ENSE00003620218.1	ENSG00000158683.10	0
chr7	47803210	47803344	ENSE00001040310.1	ENSG00000158683.10	0
chr7	47795989	47796150	ENSE00001137078.1	ENSG00000158683.10	0
chr7	47792627	47792797	ENSE00001175557.1	ENSG00000158683.10	0
chr7	48060226	48060269	ENSE00001886623.1	ENSG00000164746.14	0
chr7	48094784	48094827	ENSE00003637773.1	ENSG00000183696.14	0
chr7	48240867	48241066	ENSE00003478921.1	ENSG00000179869.15	0
chr7	48245863	48246030	ENSE00003505050.1	ENSG00000179869.15	0
chr7	48287960	48288078	ENSE00001336524.1	ENSG00000179869.15	0
chr7	48295700	48295863	ENSE00001336520.1	ENSG00000179869.15	0
chr7	48427766	48427871	ENSE00001336494.1	ENSG00000179869.15	0
chr7	48645417	48645509	ENSE00001249616.6	ENSG00000179869.15	0
chr7	51027712	51029591	ENSE00003458933.1	ENSG00000106078.19	0
chr7	64562925	64562954	ENSE00001920523.2	ENSG00000173041.12	0
chr7	64543707	64543802	ENSE00003560222.1	ENSG00000173041.12	0
chr7	64918197	64918292	ENSE00003514304.1	ENSG00000198039.12	0
chr7	75811799	75811964	ENSE00003899889.1	ENSG00000106178.7	0
chr7	90494367	90494377	ENSE00003909617.1	ENSG00000251154.2	0
chr7	93890591	93890678	ENSE00003832353.1	ENSG00000105825.14	0
chr7	93886823	93886896	ENSE00000877340.9	ENSG00000105825.14	0
chr7	99173711	99173794	ENSE00001618379.3	ENSG00000185467.8	0
chr7	99498716	99498842	ENSE00003569812.1	ENSG00000160908.15	0
chr7	99855591	99855718	ENSE00003486793.1	ENSG00000021461.18	0
chr7	99865906	99865998	ENSE00001591937.3	ENSG00000021461.18	0
chr7	100397879	100397912	ENSE00001054840.1	ENSG00000085514.16	0
chr7	100399581	100399612	ENSE00003684864.1	ENSG00000085514.16	0
chr7	100399785	100399904	ENSE00001944756.1	ENSG00000085514.16	0
chr7	100401017	100401336	ENSE00003918846.1	ENSG00000078487.18	0
chr7	100463963	100464025	ENSE00001653812.2	ENSG00000185955.5	0
chr7	100463363	100463686	ENSE00001321685.1	ENSG00000185955.5	0
chr7	100735720	100735772	ENSE00003584659.1	ENSG00000146839.19	0
chr7	100797577	100797623	ENSE00003530423.1	ENSG00000146839.19	0
chr7	101049324	101049382	ENSE00001125949.1	ENSG00000169876.14	0
chr7	101051613	101051681	ENSE00003501652.1	ENSG00000169876.14	0
chr7	101200746	101200854	ENSE00001339321.2	ENSG00000106384.12	0
chr7	101198626	101198830	ENSE00000712205.2	ENSG00000106384.12	0
chr7	101198191	101198365	ENSE00000712199.1	ENSG00000106384.12	0
chr7	102813345	102813531	ENSE00003961105.1	ENSG00000161040.18	0
chr7	103075777	103075881	ENSE00001245499.1	ENSG00000170632.14	0
chr7	123511944	123512340	ENSE00003657786.1	ENSG00000164675.11	0
chr7	130683594	130683672	ENSE00001039945.1	ENSG00000213265.9	0
chr7	134258257	134258405	ENSE00001021360.1	ENSG00000155530.4	0
chr7	138916748	138919438	ENSE00001737714.1	ENSG00000122778.10	0
chr7	139079470	139080243	ENSE00002495081.1	ENSG00000105939.14	0
chr7	139078552	139078653	ENSE00001088327.2	ENSG00000105939.14	0
chr7	139055205	139055295	ENSE00000833438.1	ENSG00000105939.14	0
chr7	141708759	141709100	ENSE00002482943.1	ENSG00000214102.7	0
chr7	141730295	141730317	ENSE00002519956.1	ENSG00000214102.7	0
chr7	143132117	143132211	ENSE00001047638.5	ENSG00000159763.4	1
chr7	144401869	144401950	ENSE00001550402.1	ENSG00000106410.15	0
chr7	149126196	149126213	ENSE00001476106.3	ENSG00000204947.9	0
chr7	149103615	149105566	ENSE00001944997.1	ENSG00000204947.9	0
chr7	149278399	149278527	ENSE00003687381.1	ENSG00000204946.10	0
chr7	149864109	149864281	ENSE00001892132.1	ENSG00000106479.11	0
chr7	150477092	150477777	ENSE00001255678.5	ENSG00000171115.4	1
chr7	150627722	150628512	ENSE00001367708.3	ENSG00000133561.15	1
chr7	150692315	150693297	ENSE00000872369.7	ENSG00000106560.11	0
chr7	150720048	150720406	ENSE00003728945.1	ENSG00000281887.3	0
chr7	150802215	150802325	ENSE00003674137.1	ENSG00000002933.9	0
chr7	156949738	156950724	ENSE00001197979.4	ENSG00000146909.8	0
chr8	2052158	2052313	ENSE00001086499.1	ENSG00000036448.10	0
chr8	6444393	6445547	ENSE00002309052.1	ENSG00000147316.15	0
chr8	6455143	6455252	ENSE00001729351.1	ENSG00000147316.15	0
chr8	6877797	6877857	ENSE00001087806.6	ENSG00000164825.4	1
chr8	22025249	22025306	ENSE00001309267.5	ENSG00000158806.14	0
chr8	22025436	22025521	ENSE00003634843.1	ENSG00000158806.14	0
chr8	22601972	22602080	ENSE00002105764.1	ENSG00000241852.11	0
chr8	23043138	23043243	ENSE00003560985.1	ENSG00000120889.13	1
chr8	23030759	23030872	ENSE00003566418.1	ENSG00000120889.13	1
chr8	23103122	23103181	ENSE00003902983.1	ENSG00000173535.15	1
chr8	23145058	23145089	ENSE00001203514.1	ENSG00000173530.6	1
chr8	25468217	25468413	ENSE00001316331.1	ENSG00000184661.14	0
chr8	25506510	25507735	ENSE00001485790.2	ENSG00000184661.14	0
chr8	39223040	39223238	ENSE00003462199.1	ENSG00000197140.15	0
chr8	39233899	39234082	ENSE00001644801.1	ENSG00000197140.15	0
chr8	51319894	51320022	ENSE00003845206.1	ENSG00000147485.13	0
chr8	52565067	52565256	ENSE00001410142.4	ENSG00000196711.9	0
chr8	70069161	70069860	ENSE00000980777.1	ENSG00000147596.4	0
chr8	73008887	73009205	ENSE00001408652.4	ENSG00000147601.15	0
chr8	87382620	87382624	ENSE00002118078.1	ENSG00000176571.13	0
chr8	90001493	90001561	ENSE00003845926.1	ENSG00000104325.7	0
chr8	116938244	116938567	ENSE00001476924.4	ENSG00000205002.4	0
chr8	132054981	132055026	ENSE00003481231.1	ENSG00000253117.5	0
chr8	132033039	132033164	ENSE00003663803.1	ENSG00000253117.5	0
chr8	132033039	132033164	ENSE00003502041.1	ENSG00000258417.3	0
chr8	132583694	132583779	ENSE00003890329.1	ENSG00000129295.10	0
chr8	132983350	132983412	ENSE00003473885.1	ENSG00000042832.12	0
chr8	141192331	141192449	ENSE00003683844.1	ENSG00000105339.11	0
chr8	142742328	142742385	ENSE00000704300.2	ENSG00000126233.2	0
chr8	142785589	142785687	ENSE00001115344.1	ENSG00000167656.5	0
chr8	142785224	142785456	ENSE00002127930.2	ENSG00000167656.5	0
chr8	143081211	143081327	ENSE00002626081.1	ENSG00000261667.2	1
chr8	143082425	143082648	ENSE00002577474.2	ENSG00000261667.2	1
chr8	143158803	143158922	ENSE00001273918.1	ENSG00000176956.13	0
chr8	143215013	143215126	ENSE00003740185.1	ENSG00000277494.2	0
chr8	143293002	143293065	ENSE00003636662.1	ENSG00000185730.8	1
chr8	143295740	143296797	ENSE00001321271.5	ENSG00000185730.8	1
chr8	143334740	143334861	ENSE00002113801.2	ENSG00000184428.13	0
chr8	143561370	143561423	ENSE00003474194.1	ENSG00000104518.11	0
chr8	143561959	143562131	ENSE00003658119.1	ENSG00000104518.11	0
chr8	143771488	143771618	ENSE00003795539.1	ENSG00000203499.12	0
chr8	143772052	143772243	ENSE00003794736.1	ENSG00000203499.12	0
chr8	143772357	143772482	ENSE00003800281.1	ENSG00000203499.12	0
chr8	143986358	143986359	ENSE00003460094.2	ENSG00000178685.14	0
chr8	144107751	144107862	ENSE00003895398.1	ENSG00000179698.14	0
chr8	144111887	144112144	ENSE00003562923.1	ENSG00000179698.14	0
chr8	144113657	144113881	ENSE00003685134.1	ENSG00000179698.14	0
chr8	144113977	144114162	ENSE00003589178.1	ENSG00000179698.14	0
chr8	144474241	144475056	ENSE00001300932.6	ENSG00000160973.8	0
chr8	144802915	144802947	ENSE00003505352.1	ENSG00000197363.11	0
chr8	144807191	144808392	ENSE00001413398.4	ENSG00000197363.11	0
chr9	5185314	5185602	ENSE00001489329.4	ENSG00000120210.8	0
chr9	21140986	21141570	ENSE00001431387.5	ENSG00000177047.7	1
chr9	21304690	21305256	ENSE00003724856.2	ENSG00000147873.6	1
chr9	21384766	21385329	ENSE00001484102.4	ENSG00000188379.7	1
chr9	27296613	27296738	ENSE00000813557.1	ENSG00000120160.11	0
chr9	27292401	27292487	ENSE00000813555.1	ENSG00000120160.11	0
chr9	34889367	34889632	ENSE00001382614.6	ENSG00000187791.13	0
chr9	35617176	35617247	ENSE00003558541.1	ENSG00000137101.14	0
chr9	35650754	35650853	ENSE00000928212.5	ENSG00000137078.10	0
chr9	74887824	74887856	ENSE00003848240.1	ENSG00000119121.22	0
chr9	78270841	78270848	ENSE00003903118.1	ENSG00000148019.14	0
chr9	87882892	87883200	ENSE00001366711.3	ENSG00000177992.10	1
chr9	87883992	87884046	ENSE00001374420.1	ENSG00000177992.10	1
chr9	87884591	87884651	ENSE00001364781.1	ENSG00000177992.10	1
chr9	92325999	92326105	ENSE00001467541.4	ENSG00000188312.14	0
chr9	93035338	93035586	ENSE00003847335.1	ENSG00000127084.19	0
chr9	96776000	96776069	ENSE00003909249.1	ENSG00000081386.13	0
chr9	97330322	97330767	ENSE00003650084.1	ENSG00000197816.16	0
chr9	113423326	113423498	ENSE00001204071.1	ENSG00000157653.12	0
chr9	113425643	113425730	ENSE00001091107.1	ENSG00000157653.12	0
chr9	113428147	113428223	ENSE00001091104.1	ENSG00000157653.12	0
chr9	127712709	127712875	ENSE00001759782.1	ENSG00000160401.15	0
chr9	127727270	127727465	ENSE00003534673.1	ENSG00000167094.16	0
chr9	128149526	128149663	ENSE00001146095.5	ENSG00000148346.12	1
chr9	128150238	128150374	ENSE00000984625.1	ENSG00000148346.12	1
chr9	128151638	128151717	ENSE00003540781.1	ENSG00000148346.12	1
chr9	128151906	128152025	ENSE00003651301.1	ENSG00000148346.12	1
chr9	128152183	128152284	ENSE00003665140.1	ENSG00000148346.12	1
chr9	128153100	128153116	ENSE00003568753.1	ENSG00000148346.12	1
chr9	129620067	129620574	ENSE00003978305.1	ENSG00000179058.8	0
chr9	129619740	129619830	ENSE00001236515.1	ENSG00000179058.8	0
chr9	129613435	129613597	ENSE00001236502.1	ENSG00000179058.8	0
chr9	131545616	131545640	ENSE00003978148.1	ENSG00000283526.2	0
chr9	132669860	132669934	ENSE00002323582.3	ENSG00000125485.18	0
chr9	133258097	133258132	ENSE00003723632.1	ENSG00000175164.16	0
chr9	133360265	133360434	ENSE00000984124.1	ENSG00000148291.10	0
chr9	133376474	133376560	ENSE00001819237.2	ENSG00000198870.8	0
chr9	133395600	133395763	ENSE00003596074.1	ENSG00000198870.8	0
chr9	133397164	133397294	ENSE00003661814.1	ENSG00000198870.8	0
chr9	133414665	133415011	ENSE00003591439.1	ENSG00000148300.12	0
chr9	134880822	134880921	ENSE00003849971.1	ENSG00000160339.16	0
chr9	134884740	134884772	ENSE00001247525.2	ENSG00000160339.16	0
chr9	134886430	134886564	ENSE00002382498.1	ENSG00000160339.16	0
chr9	134887168	134887412	ENSE00003844765.1	ENSG00000160339.16	0
chr9	135561802	135561897	ENSE00001901369.1	ENSG00000122133.17	1
chr9	135562820	135562893	ENSE00000984815.1	ENSG00000122133.17	1
chr9	135618933	135618949	ENSE00003800891.2	ENSG00000236543.3	0
chr9	136268049	136268125	ENSE00003803905.1	ENSG00000260220.7	0
chr9	136265956	136266043	ENSE00003806277.1	ENSG00000260220.7	0
chr9	136396977	136397023	ENSE00001095444.1	ENSG00000165684.6	0
chr9	136382253	136382336	ENSE00001095442.1	ENSG00000165684.6	0
chr9	136381824	136382073	ENSE00001095441.1	ENSG00000165684.6	0
chr9	136379837	136379864	ENSE00001095459.1	ENSG00000165684.6	0
chr9	136376359	136376481	ENSE00001095443.1	ENSG00000165684.6	0
chr9	136453428	136453510	ENSE00001621689.1	ENSG00000148396.19	0
chr9	136451256	136451408	ENSE00001744569.1	ENSG00000148396.19	0
chr9	136446855	136446949	ENSE00000984988.2	ENSG00000148396.19	0
chr9	136754501	136754509	ENSE00003537978.1	ENSG00000204001.10	0
chr9	136946768	136946778	ENSE00003831539.1	ENSG00000176919.13	0
chr9	136952892	136953028	ENSE00003548609.1	ENSG00000184925.12	1
chr9	136954154	136954255	ENSE00003612136.1	ENSG00000184925.12	1
chr9	136977579	136977692	ENSE00003847067.1	ENSG00000107317.13	0
chr9	136979223	136979299	ENSE00003807359.1	ENSG00000107317.13	0
chr9	136977579	136977692	ENSE00001934731.1	ENSG00000284341.1	0
chr9	136979223	136979299	ENSE00003806489.1	ENSG00000284341.1	0
chr9	137028075	137028140	ENSE00001896071.2	ENSG00000107331.18	0
chr9	137031979	137031991	ENSE00001410261.5	ENSG00000180549.8	0
chr9	137032736	137032879	ENSE00003759171.1	ENSG00000279073.3	0
chr9	137114647	137114713	ENSE00001455574.3	ENSG00000176978.14	0
chr9	137110651	137110783	ENSE00001940236.2	ENSG00000176978.14	0
chr9	137233863	137233941	ENSE00001413938.1	ENSG00000198569.10	0
chr9	137251738	137251895	ENSE00001417562.1	ENSG00000197768.11	0
chr9	137307608	137307646	ENSE00003550383.1	ENSG00000187609.16	0
chr9	137430784	137430843	ENSE00001375925.1	ENSG00000188747.9	0
chr10	13299968	13300042	ENSE00001526751.3	ENSG00000107537.14	0
chr10	15047289	15047320	ENSE00001476781.1	ENSG00000152463.15	0
chr10	23095609	23095726	ENSE00001540262.3	ENSG00000148450.13	0
chr10	23223744	23223818	ENSE00003795072.1	ENSG00000179133.15	0
chr10	27029286	27029356	ENSE00001674939.1	ENSG00000107890.17	0
chr10	32471064	32471230	ENSE00003490532.2	ENSG00000216937.14	0
chr10	32664054	32664161	ENSE00003310879.2	ENSG00000216937.14	0
chr10	32711620	32711730	ENSE00001745567.1	ENSG00000216937.14	0
chr10	32728887	32728997	ENSE00003963359.1	ENSG00000216937.14	0
chr10	32805015	32805098	ENSE00003441864.1	ENSG00000216937.14	0
chr10	32814370	32814453	ENSE00003230374.1	ENSG00000216937.14	0
chr10	32834815	32834898	ENSE00003404946.1	ENSG00000216937.14	0
chr10	32848596	32848718	ENSE00003328162.1	ENSG00000216937.14	0
chr10	32854400	32854489	ENSE00003246136.1	ENSG00000216937.14	0
chr10	43556706	43558079	ENSE00001463532.1	ENSG00000196793.14	1
chr10	43616291	43617366	ENSE00003847663.1	ENSG00000198298.13	0
chr10	45303439	45304422	ENSE00003895384.1	ENSG00000256574.8	1
chr10	49165766	49165796	ENSE00003610954.1	ENSG00000204161.14	0
chr10	52769247	52769315	ENSE00003552596.1	ENSG00000165471.7	0
chr10	52768140	52768510	ENSE00001462026.3	ENSG00000165471.7	0
chr10	56358421	56358459	ENSE00003549178.1	ENSG00000122952.17	0
chr10	70600364	70600902	ENSE00001614299.1	ENSG00000180644.8	0
chr10	73912041	73912068	ENSE00003688080.1	ENSG00000122861.16	0
chr10	80366688	80366948	ENSE00001383755.1	ENSG00000133665.13	0
chr10	86657195	86657227	ENSE00003925922.1	ENSG00000289258.1	0
chr10	88606674	88606904	ENSE00001857010.1	ENSG00000204022.9	0
chr10	89003029	89003194	ENSE00003666791.1	ENSG00000026103.25	0
chr10	89007700	89007837	ENSE00003465967.1	ENSG00000026103.25	0
chr10	89013343	89013367	ENSE00003513797.1	ENSG00000026103.25	0
chr10	94694917	94695077	ENSE00003684873.1	ENSG00000108242.13	0
chr10	94694917	94695077	ENSE00003477258.1	ENSG00000276490.1	0
chr10	94938683	94938850	ENSE00002700597.1	ENSG00000138109.11	0
chr10	94941858	94942020	ENSE00003593739.1	ENSG00000138109.11	0
chr10	94947779	94947939	ENSE00003670754.1	ENSG00000138109.11	0
chr10	95067529	95067691	ENSE00003649095.1	ENSG00000138115.15	0
chr10	102869805	102869845	ENSE00003683637.1	ENSG00000214435.9	0
chr10	104232182	104232246	ENSE00003622003.2	ENSG00000197748.13	0
chr10	104182366	104182513	ENSE00001254679.1	ENSG00000197748.13	0
chr10	104162317	104162403	ENSE00001429978.1	ENSG00000197748.13	0
chr10	114300445	114300690	ENSE00003661630.1	ENSG00000169129.16	0
chr10	116663909	116664051	ENSE00002946554.2	ENSG00000165863.17	0
chr10	122050438	122050550	ENSE00003688439.1	ENSG00000138162.19	0
chr10	122082647	122087959	ENSE00001803587.1	ENSG00000138162.19	0
chr10	122456907	122456930	ENSE00002173356.1	ENSG00000254636.1	1
chr10	122585271	122585309	ENSE00002481947.1	ENSG00000187908.20	0
chr10	122609109	122609141	ENSE00002498214.1	ENSG00000187908.20	0
chr10	122611218	122611247	ENSE00002435552.1	ENSG00000187908.20	0
chr10	122613168	122613200	ENSE00002518040.1	ENSG00000187908.20	0
chr10	122615277	122615306	ENSE00002502423.1	ENSG00000187908.20	0
chr10	122617228	122617260	ENSE00002452573.1	ENSG00000187908.20	0
chr10	122619308	122619337	ENSE00002496410.1	ENSG00000187908.20	0
chr10	122625933	122625965	ENSE00002533153.1	ENSG00000187908.20	0
chr10	122675641	122675670	ENSE00003843119.1	ENSG00000286135.1	1
chr10	122697736	122698488	ENSE00001329867.4	ENSG00000183559.12	0
chr10	122845762	122845843	ENSE00003848993.1	ENSG00000138161.14	0
chr10	122845762	122845843	ENSE00001448247.1	ENSG00000286088.1	0
chr10	122849250	122849439	ENSE00001828607.1	ENSG00000213185.7	1
chr10	122911635	122911759	ENSE00001448221.1	ENSG00000203795.3	1
chr10	123009030	123009071	ENSE00001448198.4	ENSG00000196177.13	0
chr10	126503957	126505085	ENSE00003682694.1	ENSG00000154493.20	0
chr10	126461401	126461585	ENSE00003531381.1	ENSG00000154493.20	0
chr10	128114928	128116007	ENSE00000987373.1	ENSG00000148773.14	0
chr10	128112133	128112445	ENSE00000987375.1	ENSG00000148773.14	0
chr10	128110378	128110533	ENSE00000987378.1	ENSG00000148773.14	0
chr10	130079737	130079901	ENSE00003795732.1	ENSG00000237489.5	0
chr10	132351607	132351753	ENSE00003631335.1	ENSG00000148814.18	0
chr10	133311716	133311841	ENSE00003738342.1	ENSG00000198546.15	0
chr10	133311716	133311841	ENSE00003736939.1	ENSG00000283496.1	0
chr10	133554995	133555129	ENSE00001406300.6	ENSG00000171772.17	0
chr11	499015	499185	ENSE00003525736.1	ENSG00000023191.17	0
chr11	552090	552232	ENSE00001326672.1	ENSG00000161328.11	0
chr11	555734	555930	ENSE00001295593.1	ENSG00000185522.9	0
chr11	615345	615364	ENSE00003550384.1	ENSG00000185507.21	0
chr11	614174	614399	ENSE00001300929.1	ENSG00000185507.21	0
chr11	624557	624732	ENSE00003554698.1	ENSG00000099834.19	0
chr11	624213	624263	ENSE00003631793.1	ENSG00000099834.19	0
chr11	621812	621904	ENSE00003543780.1	ENSG00000099834.19	0
chr11	619306	619390	ENSE00003481439.1	ENSG00000099834.19	0
chr11	1033013	1033075	ENSE00001491522.1	ENSG00000184956.16	0
chr11	1199087	1199185	ENSE00003712771.1	ENSG00000215182.8	0
chr11	1199695	1199764	ENSE00003741883.1	ENSG00000215182.8	0
chr11	1240045	1240088	ENSE00000794771.1	ENSG00000117983.17	0
chr11	1835106	1835199	ENSE00001490396.2	ENSG00000149043.17	0
chr11	2147615	2147807	ENSE00003814869.1	ENSG00000284779.3	0
chr11	2147615	2147807	ENSE00003549445.1	ENSG00000129965.15	0
chr11	2404940	2405043	ENSE00001918479.1	ENSG00000070985.14	0
chr11	3370975	3371070	ENSE00003547169.1	ENSG00000005801.18	0
chr11	3361743	3361889	ENSE00003586536.1	ENSG00000005801.18	0
chr11	5131695	5132642	ENSE00001177527.2	ENSG00000171944.2	1
chr11	5151434	5152369	ENSE00001484666.3	ENSG00000182070.7	1
chr11	5605337	5605567	ENSE00003616466.1	ENSG00000121236.21	0
chr11	5605337	5605567	ENSE00003667865.1	ENSG00000258588.3	0
chr11	5632255	5632754	ENSE00003559670.1	ENSG00000258588.3	0
chr11	5633804	5633899	ENSE00003616808.1	ENSG00000258588.3	0
chr11	5634631	5634861	ENSE00003566682.1	ENSG00000258588.3	0
chr11	5642406	5642506	ENSE00003619344.1	ENSG00000258588.3	0
chr11	5643144	5643706	ENSE00003555963.1	ENSG00000258588.3	0
chr11	5632332	5632754	ENSE00003466434.1	ENSG00000258659.7	0
chr11	5633804	5633899	ENSE00003492074.1	ENSG00000258659.7	0
chr11	5634631	5634861	ENSE00003479821.1	ENSG00000258659.7	0
chr11	5642406	5642506	ENSE00003540762.1	ENSG00000258659.7	0
chr11	5643144	5643706	ENSE00003465295.1	ENSG00000258659.7	0
chr11	5679761	5680177	ENSE00000903262.4	ENSG00000132256.20	1
chr11	5679074	5679169	ENSE00003643691.1	ENSG00000132256.20	1
chr11	5667689	5667711	ENSE00003499028.1	ENSG00000132256.20	1
chr11	5665981	5666081	ENSE00003613146.1	ENSG00000132256.20	1
chr11	5696233	5696655	ENSE00000903265.3	ENSG00000132274.17	1
chr11	5697248	5697343	ENSE00001647173.1	ENSG00000132274.17	1
chr11	5698315	5698545	ENSE00001432184.1	ENSG00000132274.17	1
chr11	5706594	5706616	ENSE00003684220.1	ENSG00000132274.17	1
chr11	5708173	5708273	ENSE00003667544.1	ENSG00000132274.17	1
chr11	5708577	5708603	ENSE00003617789.1	ENSG00000132274.17	1
chr11	5709053	5709645	ENSE00001900762.1	ENSG00000132274.17	1
chr11	5787857	5788816	ENSE00003813227.1	ENSG00000181001.3	1
chr11	6026751	6027692	ENSE00003814246.1	ENSG00000180934.7	1
chr11	6107779	6108735	ENSE00001255705.3	ENSG00000180919.3	1
chr11	7071173	7071305	ENSE00001216309.4	ENSG00000158077.5	0
chr11	8474681	8474905	ENSE00000988570.2	ENSG00000130413.16	0
chr11	8392513	8392710	ENSE00003932187.1	ENSG00000130413.16	0
chr11	8672248	8672274	ENSE00003817895.1	ENSG00000166436.17	0
chr11	17331412	17331416	ENSE00002161760.1	ENSG00000070081.18	0
chr11	17356651	17357001	ENSE00001365117.1	ENSG00000188211.9	0
chr11	17367009	17367347	ENSE00001368174.1	ENSG00000188211.9	0
chr11	18231505	18231664	ENSE00001328165.4	ENSG00000148965.10	0
chr11	18231505	18231664	ENSE00002195677.1	ENSG00000255071.3	0
chr11	25077329	25077406	ENSE00001353824.1	ENSG00000187398.12	0
chr11	26567052	26567094	ENSE00002227708.1	ENSG00000169550.14	0
chr11	27362836	27363194	ENSE00002201063.2	ENSG00000109881.17	0
chr11	35214852	35214914	ENSE00003526469.1	ENSG00000026508.21	0
chr11	44048037	44048540	ENSE00001478916.1	ENSG00000205126.2	0
chr11	44059838	44059917	ENSE00001478892.1	ENSG00000205126.2	0
chr11	44618162	44618365	ENSE00003568382.1	ENSG00000085117.12	0
chr11	48124968	48125186	ENSE00000989132.1	ENSG00000149177.15	0
chr11	48130459	48130716	ENSE00002279230.1	ENSG00000149177.15	0
chr11	48137003	48137281	ENSE00001620947.1	ENSG00000149177.15	0
chr11	55724026	55724054	ENSE00003813826.1	ENSG00000186886.8	1
chr11	55838752	55839735	ENSE00001477316.1	ENSG00000205029.1	1
chr11	55913653	55914582	ENSE00001271651.3	ENSG00000187612.1	1
chr11	55935459	55936400	ENSE00001117428.4	ENSG00000167825.3	1
chr11	56176618	56177553	ENSE00001190110.1	ENSG00000174957.1	1
chr11	56318307	56319242	ENSE00003813557.1	ENSG00000280314.4	1
chr11	57379494	57379807	ENSE00001027250.1	ENSG00000156575.2	0
chr11	57377725	57377836	ENSE00001027251.1	ENSG00000156575.2	0
chr11	57389010	57389317	ENSE00003521336.1	ENSG00000186652.10	0
chr11	57389010	57389317	ENSE00003511929.1	ENSG00000254979.5	0
chr11	57416573	57416670	ENSE00003611380.1	ENSG00000134802.18	0
chr11	57599879	57600377	ENSE00003463488.1	ENSG00000149131.17	0
chr11	58358128	58359069	ENSE00001412966.3	ENSG00000197786.3	1
chr11	58422335	58423261	ENSE00003811658.2	ENSG00000172365.4	1
chr11	58955610	58956024	ENSE00003937293.1	ENSG00000166840.14	0
chr11	59151750	59153501	ENSE00001513359.2	ENSG00000166801.17	1
chr11	60017392	60017413	ENSE00003830179.1	ENSG00000255393.2	0
chr11	60044671	60044774	ENSE00000990945.1	ENSG00000149507.7	0
chr11	60066951	60067112	ENSE00003528677.1	ENSG00000149516.14	0
chr11	60093400	60093558	ENSE00000991107.1	ENSG00000149534.9	0
chr11	60292225	60292384	ENSE00003600088.1	ENSG00000110079.19	0
chr11	60229912	60230055	ENSE00003635442.1	ENSG00000214787.11	0
chr11	60389390	60389596	ENSE00003686330.1	ENSG00000166927.13	0
chr11	60792265	60792321	ENSE00001380956.1	ENSG00000172689.2	0
chr11	60842125	60842882	ENSE00000851430.6	ENSG00000110104.13	0
chr11	60869537	60869900	ENSE00000990967.2	ENSG00000149506.12	0
chr11	61006574	61006642	ENSE00003571145.1	ENSG00000013725.14	0
chr11	61007560	61007910	ENSE00000851452.1	ENSG00000013725.14	0
chr11	61115056	61115094	ENSE00001145421.1	ENSG00000110448.11	0
chr11	61118175	61118480	ENSE00001145399.1	ENSG00000110448.11	0
chr11	61258678	61259312	ENSE00003593803.2	ENSG00000167992.14	0
chr11	61468664	61468714	ENSE00002262883.1	ENSG00000256591.5	0
chr11	62192056	62192243	ENSE00001140694.1	ENSG00000168515.3	0
chr11	62193399	62193425	ENSE00001140684.2	ENSG00000168515.3	0
chr11	62270881	62271068	ENSE00000722532.1	ENSG00000110484.7	0
chr11	62422221	62422408	ENSE00003630769.1	ENSG00000149021.7	0
chr11	62574808	62574908	ENSE00001884672.1	ENSG00000255508.7	0
chr11	62665880	62665946	ENSE00003675691.1	ENSG00000214756.8	0
chr11	62832379	62832750	ENSE00003800735.1	ENSG00000283268.1	1
chr11	63143378	63143779	ENSE00001406356.2	ENSG00000197658.9	0
chr11	63119181	63119335	ENSE00001268514.1	ENSG00000197658.9	0
chr11	63118912	63119080	ENSE00001768566.1	ENSG00000197658.9	0
chr11	63104175	63104298	ENSE00001668235.1	ENSG00000197658.9	0
chr11	63083243	63083457	ENSE00001686642.1	ENSG00000197658.9	0
chr11	63081558	63081666	ENSE00001641529.1	ENSG00000197658.9	0
chr11	63080920	63081123	ENSE00001709199.1	ENSG00000197658.9	0
chr11	63079943	63080000	ENSE00003723012.1	ENSG00000197658.9	0
chr11	63217314	63217482	ENSE00003654881.1	ENSG00000196600.13	0
chr11	63180660	63180775	ENSE00003553710.1	ENSG00000196600.13	0
chr11	63166044	63166258	ENSE00003481244.1	ENSG00000196600.13	0
chr11	63290166	63290567	ENSE00002149469.2	ENSG00000184999.13	0
chr11	63297559	63297727	ENSE00003480177.1	ENSG00000184999.13	0
chr11	63299514	63299629	ENSE00003461553.1	ENSG00000184999.13	0
chr11	63375645	63375768	ENSE00003594450.1	ENSG00000149742.10	0
chr11	63408676	63408879	ENSE00003683608.1	ENSG00000149742.10	0
chr11	63488871	63488976	ENSE00003581323.1	ENSG00000168004.10	0
chr11	63563316	63563324	ENSE00001326482.2	ENSG00000133328.4	0
chr11	63558392	63558660	ENSE00002495333.1	ENSG00000133328.4	0
chr11	64300657	64300987	ENSE00003805360.1	ENSG00000219435.6	0
chr11	64318216	64318386	ENSE00001265861.8	ENSG00000126432.14	0
chr11	65172684	65173014	ENSE00001473039.1	ENSG00000204710.3	0
chr11	65173183	65173214	ENSE00001473038.3	ENSG00000204710.3	0
chr11	67645287	67645380	ENSE00000904445.1	ENSG00000132744.8	0
chr11	74989061	74989154	ENSE00001153554.3	ENSG00000162139.10	0
chr11	77227864	77227916	ENSE00001216032.1	ENSG00000178795.10	0
chr11	78023160	78023249	ENSE00001286701.7	ENSG00000151364.17	0
chr11	85916028	85916233	ENSE00000995881.1	ENSG00000150676.13	0
chr11	101997599	101997640	ENSE00001136613.9	ENSG00000110318.15	0
chr11	102452524	102452623	ENSE00001253924.8	ENSG00000152558.15	0
chr11	102448812	102448868	ENSE00003466804.1	ENSG00000152558.15	0
chr11	102520779	102520804	ENSE00001252223.5	ENSG00000137673.9	0
chr11	102791333	102791495	ENSE00000993199.1	ENSG00000196611.6	0
chr11	102843442	102843546	ENSE00002171374.2	ENSG00000149968.12	0
chr11	102874836	102874937	ENSE00002680179.2	ENSG00000262406.3	0
chr11	104954747	104955001	ENSE00003664006.1	ENSG00000196954.14	0
chr11	104951896	104952005	ENSE00003651686.1	ENSG00000196954.14	0
chr11	105043529	105043545	ENSE00003936536.1	ENSG00000204397.10	0
chr11	111879561	111879605	ENSE00002182218.2	ENSG00000137720.8	0
chr11	113688263	113688274	ENSE00002243401.1	ENSG00000166682.13	0
chr11	116832764	116832881	ENSE00001413859.2	ENSG00000110245.12	0
chr11	118308427	118308441	ENSE00003572243.1	ENSG00000198851.10	0
chr11	118340375	118340593	ENSE00003964668.1	ENSG00000167286.11	0
chr11	124145866	124145942	ENSE00002166166.1	ENSG00000110002.16	0
chr11	124185270	124186205	ENSE00003813056.1	ENSG00000197309.5	1
chr11	124249676	124250608	ENSE00003812828.1	ENSG00000197849.7	1
chr11	124542725	124543654	ENSE00001133715.3	ENSG00000170953.4	1
chr11	125833360	125833417	ENSE00003475196.1	ENSG00000237353.7	1
chr11	125837868	125837984	ENSE00001743283.1	ENSG00000237353.7	1
chr11	134158329	134158495	ENSE00003533858.1	ENSG00000151503.14	0
chr11	134253601	134253709	ENSE00000999980.6	ENSG00000151498.12	0
chr11	134312816	134312887	ENSE00003498605.1	ENSG00000166105.16	0
chr11	134318877	134318939	ENSE00003547893.2	ENSG00000166105.16	0
chr12	6329778	6330066	ENSE00003460621.1	ENSG00000067182.9	0
chr12	6814142	6814300	ENSE00003497892.1	ENSG00000010610.10	0
chr12	6814759	6814992	ENSE00003569784.1	ENSG00000010610.10	0
chr12	7432416	7432736	ENSE00001232344.1	ENSG00000177675.9	0
chr12	7403535	7403855	ENSE00001232330.1	ENSG00000177675.9	0
chr12	7367236	7367331	ENSE00003468071.1	ENSG00000177675.9	0
chr12	7741421	7741531	ENSE00001162068.1	ENSG00000198178.11	0
chr12	7729599	7729740	ENSE00003906694.1	ENSG00000198178.11	0
chr12	8136788	8136903	ENSE00003652871.1	ENSG00000111729.15	0
chr12	8456112	8456142	ENSE00001490824.4	ENSG00000205846.4	0
chr12	8457898	8457987	ENSE00001490822.1	ENSG00000205846.4	0
chr12	8518164	8518274	ENSE00001103860.1	ENSG00000166527.8	0
chr12	8989636	8989717	ENSE00002251276.2	ENSG00000139187.10	0
chr12	9200892	9201060	ENSE00003576388.1	ENSG00000126838.10	0
chr12	9194077	9194238	ENSE00003576061.1	ENSG00000126838.10	0
chr12	9157175	9157355	ENSE00003619196.1	ENSG00000126838.10	0
chr12	9149561	9149602	ENSE00003487326.1	ENSG00000126838.10	0
chr12	9694760	9694871	ENSE00001490459.5	ENSG00000069493.15	0
chr12	9857474	9857637	ENSE00000718723.1	ENSG00000110852.5	0
chr12	10388771	10388810	ENSE00003640305.1	ENSG00000213809.9	0
chr12	10849374	10849437	ENSE00003526535.1	ENSG00000111215.12	1
chr12	10985964	10986860	ENSE00002055912.1	ENSG00000212126.3	1
chr12	13080625	13080627	ENSE00001410227.3	ENSG00000084444.14	0
chr12	13089208	13089276	ENSE00001095868.1	ENSG00000111305.19	0
chr12	18701501	18701568	ENSE00003789205.1	ENSG00000139151.16	0
chr12	21054587	21054636	ENSE00002744165.1	ENSG00000257062.6	0
chr12	21126108	21126140	ENSE00003641613.1	ENSG00000257062.6	0
chr12	21630787	21630792	ENSE00003835314.1	ENSG00000285854.1	0
chr12	25083423	25083493	ENSE00003651018.1	ENSG00000118308.16	0
chr12	25144365	25144677	ENSE00003660179.1	ENSG00000118307.20	0
chr12	25552871	25552959	ENSE00001779004.1	ENSG00000152936.11	0
chr12	25549326	25549546	ENSE00003500129.1	ENSG00000152936.11	0
chr12	27470632	27470765	ENSE00002273419.2	ENSG00000165935.10	0
chr12	40406024	40406173	ENSE00003903700.1	ENSG00000205592.16	0
chr12	40414468	40414653	ENSE00003902543.1	ENSG00000205592.16	0
chr12	40414795	40414959	ENSE00003899489.1	ENSG00000205592.16	0
chr12	40415046	40415228	ENSE00003903005.1	ENSG00000205592.16	0
chr12	40463440	40463505	ENSE00003499119.1	ENSG00000205592.16	0
chr12	40464421	40464498	ENSE00003497608.1	ENSG00000205592.16	0
chr12	40465139	40465213	ENSE00003648387.1	ENSG00000205592.16	0
chr12	40465973	40466038	ENSE00003465518.1	ENSG00000205592.16	0
chr12	40473141	40473239	ENSE00003600251.1	ENSG00000205592.16	0
chr12	40474760	40474861	ENSE00001642881.1	ENSG00000205592.16	0
chr12	40475096	40475197	ENSE00002177860.1	ENSG00000205592.16	0
chr12	40493947	40494012	ENSE00003758469.1	ENSG00000205592.16	0
chr12	40494119	40494172	ENSE00003760306.1	ENSG00000205592.16	0
chr12	40498244	40498297	ENSE00003759541.1	ENSG00000205592.16	0
chr12	40499404	40499448	ENSE00003758009.1	ENSG00000205592.16	0
chr12	40512168	40512221	ENSE00003758809.1	ENSG00000205592.16	0
chr12	40515174	40515218	ENSE00003758397.1	ENSG00000205592.16	0
chr12	40516101	40516145	ENSE00003759563.1	ENSG00000205592.16	0
chr12	40518511	40518543	ENSE00003755517.1	ENSG00000205592.16	0
chr12	40542274	40542306	ENSE00003758306.1	ENSG00000205592.16	0
chr12	40542562	40542615	ENSE00003922533.1	ENSG00000205592.16	0
chr12	40543789	40543842	ENSE00003924964.1	ENSG00000205592.16	0
chr12	40544830	40544883	ENSE00003604556.1	ENSG00000205592.16	0
chr12	40545050	40545097	ENSE00003938099.1	ENSG00000205592.16	0
chr12	40545956	40546003	ENSE00003934276.1	ENSG00000205592.16	0
chr12	40547772	40547825	ENSE00003928729.1	ENSG00000205592.16	0
chr12	40548578	40548631	ENSE00003563818.1	ENSG00000205592.16	0
chr12	40550482	40550535	ENSE00003667560.1	ENSG00000205592.16	0
chr12	40550681	40550734	ENSE00003522569.1	ENSG00000205592.16	0
chr12	40557145	40557195	ENSE00003758977.1	ENSG00000205592.16	0
chr12	40557464	40557517	ENSE00003757262.1	ENSG00000205592.16	0
chr12	40559235	40559288	ENSE00003924407.1	ENSG00000205592.16	0
chr12	40561004	40561054	ENSE00003931698.1	ENSG00000205592.16	0
chr12	48525632	48526567	ENSE00003813665.1	ENSG00000284723.2	1
chr12	51281502	51281528	ENSE00003467328.1	ENSG00000110934.13	0
chr12	54633180	54633233	ENSE00003616675.1	ENSG00000135413.9	0
chr12	54632241	54632381	ENSE00000920068.1	ENSG00000135413.9	0
chr12	54631738	54631839	ENSE00000920067.1	ENSG00000135413.9	0
chr12	54648246	54648303	ENSE00003894174.1	ENSG00000161634.12	1
chr12	54645606	54645707	ENSE00003686117.1	ENSG00000161634.12	1
chr12	54854583	54854640	ENSE00002412956.2	ENSG00000172551.12	1
chr12	55294291	55295232	ENSE00001403093.3	ENSG00000188324.4	1
chr12	55426254	55427189	ENSE00001311597.3	ENSG00000185821.3	1
chr12	56348752	56348804	ENSE00003546895.1	ENSG00000170581.15	0
chr12	56343825	56344135	ENSE00003665088.1	ENSG00000170581.15	0
chr12	56362730	56362745	ENSE00003512571.2	ENSG00000175336.10	0
chr12	68808478	68808491	ENSE00001919656.2	ENSG00000135679.27	0
chr12	69353153	69353216	ENSE00001263888.3	ENSG00000090382.7	0
chr12	75334729	75334902	ENSE00002311812.2	ENSG00000173401.10	0
chr12	75370085	75370173	ENSE00002351965.1	ENSG00000173401.10	0
chr12	75511513	75511597	ENSE00002376883.2	ENSG00000111615.14	0
chr12	94227149	94227235	ENSE00000922632.1	ENSG00000136040.9	0
chr12	100266920	100267076	ENSE00001476842.1	ENSG00000166153.17	0
chr12	103305974	103306345	ENSE00003495872.1	ENSG00000179088.16	0
chr12	104215803	104215893	ENSE00002174074.1	ENSG00000198431.18	0
chr12	110522177	110522411	ENSE00003607337.1	ENSG00000151164.19	0
chr12	112908536	112908824	ENSE00003541038.1	ENSG00000089127.15	0
chr12	112917547	112917700	ENSE00001000320.1	ENSG00000089127.15	0
chr12	112998266	112998410	ENSE00003622776.1	ENSG00000111335.14	0
chr12	113332723	113332878	ENSE00003666193.1	ENSG00000089060.12	0
chr12	119640699	119640702	ENSE00001672646.3	ENSG00000224982.4	0
chr12	120446481	120446561	ENSE00000756202.5	ENSG00000257218.6	0
chr12	121923622	121923990	ENSE00003493958.1	ENSG00000158023.10	0
chr12	122173844	122173992	ENSE00001472572.1	ENSG00000204671.2	0
chr12	122172415	122172741	ENSE00001472570.2	ENSG00000204671.2	0
chr12	130991014	130991078	ENSE00003738144.1	ENSG00000111452.13	0
chr12	132143695	132143909	ENSE00001324623.1	ENSG00000185163.10	0
chr12	133120287	133121918	ENSE00002243826.3	ENSG00000214029.6	1
chr12	133191908	133192003	ENSE00003560485.1	ENSG00000256825.4	0
chr12	133191908	133192003	ENSE00003495048.1	ENSG00000090612.22	0
chr12	133221205	133221352	ENSE00003897678.1	ENSG00000227059.7	0
chr12	133219283	133219367	ENSE00001718184.1	ENSG00000227059.7	0
chr13	24764204	24764333	ENSE00001843925.2	ENSG00000132972.19	0
chr13	32311272	32311925	ENSE00002140998.2	ENSG00000189167.12	0
chr13	36432622	36432729	ENSE00001904387.2	ENSG00000133101.10	0
chr13	40770985	40771136	ENSE00001265167.5	ENSG00000102738.8	0
chr13	42991978	42992165	ENSE00002294298.2	ENSG00000133106.15	0
chr13	42888497	42888502	ENSE00003600406.1	ENSG00000133106.15	0
chr13	46227512	46228189	ENSE00001179795.3	ENSG00000173988.14	0
chr13	46228665	46228733	ENSE00001478818.1	ENSG00000173988.14	0
chr13	46371941	46372475	ENSE00003797624.1	ENSG00000102445.20	0
chr13	51813230	51813339	ENSE00003828453.1	ENSG00000285444.1	0
chr13	57155521	57156131	ENSE00002211365.2	ENSG00000229665.8	0
chr13	102862030	102863103	ENSE00003574035.1	ENSG00000270181.3	0
chr13	102862030	102863103	ENSE00003659293.1	ENSG00000134899.24	0
chr13	112376386	112376479	ENSE00001123970.7	ENSG00000153498.12	0
chr13	113143851	113144095	ENSE00003683329.1	ENSG00000126218.12	0
chr14	20371218	20371314	ENSE00003666982.1	ENSG00000129566.13	0
chr14	20699355	20699361	ENSE00002527149.1	ENSG00000259171.1	0
chr14	20781700	20782149	ENSE00001124227.4	ENSG00000169413.3	1
chr14	21300966	21301237	ENSE00001782143.1	ENSG00000092200.13	0
chr14	23103471	23103548	ENSE00003800542.1	ENSG00000283654.3	0
chr14	23378669	23378869	ENSE00001373873.1	ENSG00000166091.21	0
chr14	23638865	23639004	ENSE00003512286.1	ENSG00000100867.15	0
chr14	24336885	24336945	ENSE00003513092.1	ENSG00000129465.16	0
chr14	24574245	24574499	ENSE00003587359.1	ENSG00000100448.4	0
chr14	24609559	24609613	ENSE00000889483.4	ENSG00000100450.13	1
chr14	24607612	24607747	ENSE00001596918.1	ENSG00000100450.13	1
chr14	24632915	24633062	ENSE00003684835.1	ENSG00000100453.14	0
chr14	37622065	37623003	ENSE00002300392.2	ENSG00000139865.17	0
chr14	50312011	50312150	ENSE00001174937.4	ENSG00000087299.12	0
chr14	59551355	59551436	ENSE00002539901.1	ENSG00000151838.12	0
chr14	59538705	59538840	ENSE00002563088.1	ENSG00000151838.12	0
chr14	59531772	59531910	ENSE00002550959.1	ENSG00000151838.12	0
chr14	59521574	59521676	ENSE00003570436.1	ENSG00000151838.12	0
chr14	59510646	59510808	ENSE00003656729.1	ENSG00000151838.12	0
chr14	59505242	59505315	ENSE00002275644.3	ENSG00000151838.12	0
chr14	60980963	60980973	ENSE00002437566.2	ENSG00000126814.7	0
chr14	61657605	61657619	ENSE00002460085.1	ENSG00000258989.1	0
chr14	64549998	64550066	ENSE00001096804.3	ENSG00000165807.8	0
chr14	76870125	76870146	ENSE00003933798.1	ENSG00000100565.16	0
chr14	77218801	77218835	ENSE00003581813.1	ENSG00000259164.1	0
chr14	88429348	88429463	ENSE00003572816.1	ENSG00000042317.17	0
chr14	91704552	91704701	ENSE00001411179.1	ENSG00000133962.8	0
chr14	93348028	93348117	ENSE00001375230.2	ENSG00000187581.3	1
chr14	94100739	94100771	ENSE00003506206.1	ENSG00000165948.11	0
chr14	94129262	94129291	ENSE00003643101.1	ENSG00000119632.4	0
chr14	94366044	94366698	ENSE00002522842.3	ENSG00000258597.3	1
chr14	94566970	94567243	ENSE00001098009.1	ENSG00000100665.12	0
chr14	94569395	94569592	ENSE00002444199.2	ENSG00000100665.12	0
chr14	95690736	95690906	ENSE00003581427.1	ENSG00000213231.13	1
chr14	95713947	95714066	ENSE00003848722.1	ENSG00000100721.11	1
chr14	95712220	95712396	ENSE00003581016.1	ENSG00000100721.11	1
chr14	95711758	95711802	ENSE00003634288.1	ENSG00000100721.11	1
chr14	100380925	100381746	ENSE00001334780.5	ENSG00000176473.14	0
chr14	102231707	102231821	ENSE00003563772.1	ENSG00000080823.23	0
chr14	102229457	102229657	ENSE00003465433.1	ENSG00000080823.23	0
chr14	102331622	102331846	ENSE00001743724.1	ENSG00000022976.16	0
chr14	102338816	102338953	ENSE00003656320.1	ENSG00000022976.16	0
chr14	102339094	102339223	ENSE00003670069.1	ENSG00000022976.16	0
chr14	102341323	102342176	ENSE00003472446.1	ENSG00000022976.16	0
chr14	102434235	102435211	ENSE00000941521.2	ENSG00000196663.16	0
chr14	103100220	103100613	ENSE00003931365.1	ENSG00000205436.8	0
chr14	104111920	104112000	ENSE00003534017.1	ENSG00000166183.16	0
chr14	104927673	104927866	ENSE00003648027.1	ENSG00000166428.14	0
chr14	104986432	104986854	ENSE00002419749.2	ENSG00000140104.14	0
chr14	105399341	105399490	ENSE00001760994.1	ENSG00000226174.7	0
chr14	105411368	105411496	ENSE00001782237.1	ENSG00000226174.7	0
chr15	31081353	31081355	ENSE00002242777.1	ENSG00000134160.15	0
chr15	40264443	40264451	ENSE00002540987.1	ENSG00000259288.7	0
chr15	41513667	41513709	ENSE00002606513.2	ENSG00000062524.16	0
chr15	41851779	41851850	ENSE00000931048.1	ENSG00000137877.10	0
chr15	41851283	41851369	ENSE00000931047.1	ENSG00000137877.10	0
chr15	41851059	41851150	ENSE00001205302.1	ENSG00000137877.10	0
chr15	41850854	41850939	ENSE00001205299.1	ENSG00000137877.10	0
chr15	41848619	41848628	ENSE00001355853.4	ENSG00000137877.10	0
chr15	44711547	44711613	ENSE00001549961.3	ENSG00000166710.23	0
chr15	48331516	48331795	ENSE00001487133.3	ENSG00000128951.14	0
chr15	49328571	49328675	ENSE00002568101.2	ENSG00000166262.16	0
chr15	52112238	52112726	ENSE00000688898.1	ENSG00000137875.4	1
chr15	52109851	52109973	ENSE00001015560.4	ENSG00000137875.4	1
chr15	67357345	67357421	ENSE00003556075.1	ENSG00000103599.20	0
chr15	70891844	70892272	ENSE00000931727.7	ENSG00000129028.9	0
chr15	73556302	73556391	ENSE00001308393.2	ENSG00000183324.11	0
chr15	78098384	78098596	ENSE00001375197.2	ENSG00000183476.13	0
chr15	80873880	80873973	ENSE00001104271.3	ENSG00000103888.17	0
chr15	82830599	82831079	ENSE00001104686.1	ENSG00000156232.7	0
chr15	88467718	88467782	ENSE00003844252.1	ENSG00000181991.16	0
chr15	88655415	88655528	ENSE00001480192.4	ENSG00000172183.16	0
chr15	89623623	89625786	ENSE00001708354.1	ENSG00000140534.14	0
chr15	89716911	89716949	ENSE00001294816.1	ENSG00000140527.15	0
chr15	99138013	99138127	ENSE00003694736.1	ENSG00000103852.13	0
chr16	78310	78333	ENSE00001924635.2	ENSG00000103152.12	0
chr16	1094715	1094922	ENSE00001387554.2	ENSG00000184471.9	0
chr16	1420249	1420612	ENSE00001769495.3	ENSG00000174109.5	1
chr16	1444316	1444322	ENSE00001701144.2	ENSG00000197599.13	0
chr16	2786089	2786121	ENSE00001158481.1	ENSG00000103355.14	0
chr16	2798959	2799124	ENSE00001722563.1	ENSG00000215148.11	1
chr16	2804389	2804546	ENSE00001663059.1	ENSG00000215148.11	1
chr16	2804914	2805129	ENSE00003898900.1	ENSG00000215148.11	1
chr16	2821366	2821602	ENSE00000873872.3	ENSG00000007038.11	1
chr16	2896450	2896771	ENSE00001062481.1	ENSG00000162076.13	1
chr16	2929686	2930010	ENSE00001693676.1	ENSG00000059122.17	0
chr16	2979648	2979657	ENSE00001062467.3	ENSG00000127564.17	0
chr16	2989974	2990006	ENSE00003781619.1	ENSG00000262152.7	0
chr16	2990455	2990487	ENSE00003782311.1	ENSG00000262152.7	0
chr16	2992805	2992834	ENSE00003782510.1	ENSG00000262152.7	0
chr16	2994698	2994727	ENSE00003783707.1	ENSG00000262152.7	0
chr16	2994927	2994962	ENSE00003783590.1	ENSG00000262152.7	0
chr16	2995284	2995316	ENSE00003779697.1	ENSG00000262152.7	0
chr16	2995857	2995910	ENSE00003783544.1	ENSG00000262152.7	0
chr16	2996496	2996531	ENSE00003776244.1	ENSG00000262152.7	0
chr16	2996673	2996705	ENSE00003781348.1	ENSG00000262152.7	0
chr16	3312677	3312768	ENSE00003877833.1	ENSG00000162086.16	0
chr16	3448471	3448540	ENSE00003604814.1	ENSG00000285329.1	0
chr16	3393649	3393814	ENSE00003631106.1	ENSG00000140987.21	0
chr16	3390423	3390517	ENSE00003558399.1	ENSG00000140987.21	0
chr16	3390010	3390133	ENSE00003621036.1	ENSG00000140987.21	0
chr16	3384459	3384941	ENSE00003471480.1	ENSG00000140987.21	0
chr16	3382855	3383711	ENSE00001228145.5	ENSG00000140987.21	0
chr16	4600100	4600314	ENSE00001687898.5	ENSG00000205832.8	0
chr16	11372737	11372738	ENSE00003109102.1	ENSG00000188897.10	0
chr16	11839695	11839985	ENSE00003512839.1	ENSG00000171490.13	0
chr16	15867443	15867516	ENSE00002660971.2	ENSG00000133393.13	0
chr16	19497121	19497163	ENSE00003646802.1	ENSG00000103534.17	0
chr16	19714118	19715035	ENSE00003612772.1	ENSG00000103550.14	0
chr16	19718307	19718487	ENSE00003963384.1	ENSG00000174628.17	0
chr16	21211486	21211547	ENSE00001141177.3	ENSG00000103310.11	0
chr16	21197766	21197849	ENSE00000676586.1	ENSG00000103310.11	0
chr16	21197483	21197622	ENSE00003733159.1	ENSG00000103310.11	0
chr16	22001017	22001047	ENSE00003903674.1	ENSG00000155714.14	0
chr16	23713095	23713187	ENSE00002610850.1	ENSG00000134398.15	0
chr16	27344869	27345020	ENSE00003787415.1	ENSG00000077238.14	0
chr16	27463541	27463592	ENSE00001646319.1	ENSG00000077235.18	0
chr16	28985713	28985740	ENSE00003729460.1	ENSG00000213658.13	0
chr16	30585407	30585611	ENSE00001925588.2	ENSG00000197162.10	0
chr16	30582563	30583443	ENSE00001520941.2	ENSG00000197162.10	0
chr16	31202147	31202203	ENSE00000675723.1	ENSG00000103490.14	0
chr16	31216762	31217028	ENSE00001172467.3	ENSG00000169900.8	1
chr16	31359920	31360065	ENSE00001787655.1	ENSG00000140678.17	0
chr16	31426015	31426125	ENSE00000944417.2	ENSG00000156886.12	0
chr16	31713433	31713435	ENSE00001316085.9	ENSG00000197302.11	0
chr16	48214881	48215029	ENSE00003500914.1	ENSG00000121270.16	0
chr16	48197971	48198067	ENSE00003506366.1	ENSG00000121270.16	0
chr16	48187201	48187427	ENSE00000821421.1	ENSG00000121270.16	0
chr16	56978091	56978255	ENSE00000685096.1	ENSG00000087237.12	0
chr16	57379634	57379754	ENSE00000685198.1	ENSG00000006210.7	0
chr16	57413933	57414002	ENSE00001298183.6	ENSG00000102970.11	1
chr16	57415081	57415198	ENSE00000685201.1	ENSG00000102970.11	1
chr16	66578831	66578998	ENSE00003550297.1	ENSG00000254788.7	0
chr16	66578831	66578998	ENSE00003704458.1	ENSG00000089505.18	0
chr16	66969679	66969759	ENSE00003581349.1	ENSG00000172828.13	0
chr16	67173869	67174046	ENSE00003480557.1	ENSG00000140939.14	0
chr16	67992950	67993212	ENSE00003538740.1	ENSG00000167261.14	0
chr16	68014111	68014412	ENSE00002651964.1	ENSG00000263201.1	0
chr16	71433014	71433324	ENSE00003811335.2	ENSG00000260734.6	0
chr16	75676987	75676999	ENSE00003809117.1	ENSG00000284484.1	1
chr16	75693932	75694525	ENSE00003777418.3	ENSG00000282757.4	0
chr16	76635497	76635498	ENSE00003587273.1	ENSG00000287694.1	0
chr16	77212282	77212369	ENSE00001478211.2	ENSG00000205078.6	0
chr16	77212574	77212646	ENSE00001478210.1	ENSG00000205078.6	0
chr16	84175933	84176299	ENSE00003479010.1	ENSG00000154099.18	0
chr16	88065267	88065332	ENSE00001238421.1	ENSG00000172530.22	0
chr16	88712622	88712905	ENSE00003537233.1	ENSG00000174177.13	0
chr16	88715182	88715248	ENSE00003848368.1	ENSG00000174177.13	0
chr16	88737728	88737814	ENSE00001711076.2	ENSG00000103335.22	0
chr16	88737559	88737646	ENSE00001770599.1	ENSG00000103335.22	0
chr16	88723095	88723151	ENSE00003627999.1	ENSG00000103335.22	0
chr16	89196002	89196305	ENSE00003552306.2	ENSG00000259803.8	0
chr16	89221128	89221152	ENSE00003421260.1	ENSG00000170100.14	0
chr16	89773271	89773384	ENSE00003542650.1	ENSG00000187741.16	0
chr16	89742800	89742938	ENSE00003509400.1	ENSG00000187741.16	0
chr16	89920590	89920737	ENSE00002450515.1	ENSG00000198211.8	0
chr17	3723688	3723744	ENSE00003603969.1	ENSG00000083457.12	0
chr17	4738782	4738920	ENSE00001061368.1	ENSG00000161921.17	1
chr17	4738408	4738490	ENSE00001061371.1	ENSG00000161921.17	1
chr17	4735092	4735508	ENSE00003490486.1	ENSG00000161921.17	1
chr17	4734609	4734652	ENSE00003674012.1	ENSG00000161921.17	1
chr17	5108926	5109052	ENSE00003597565.1	ENSG00000167840.14	0
chr17	5234735	5234755	ENSE00002229633.2	ENSG00000161929.15	0
chr17	5553386	5553556	ENSE00003678784.1	ENSG00000091592.17	0
chr17	5541857	5542027	ENSE00003583840.1	ENSG00000091592.17	0
chr17	5539415	5539585	ENSE00003603652.1	ENSG00000091592.17	0
chr17	5530481	5530704	ENSE00003503375.1	ENSG00000091592.17	0
chr17	5521524	5521786	ENSE00003680557.1	ENSG00000091592.17	0
chr17	5517746	5517887	ENSE00003639525.1	ENSG00000091592.17	0
chr17	7078746	7078812	ENSE00001316320.2	ENSG00000132514.14	0
chr17	7076892	7076987	ENSE00000905367.1	ENSG00000132514.14	0
chr17	7075985	7076071	ENSE00002682022.1	ENSG00000132514.14	0
chr17	7075057	7075222	ENSE00001292710.3	ENSG00000132514.14	0
chr17	7173961	7174067	ENSE00000948984.1	ENSG00000141505.12	0
chr17	7572284	7572392	ENSE00003730761.1	ENSG00000277957.1	0
chr17	7719735	7719900	ENSE00001606645.1	ENSG00000183914.15	0
chr17	7723628	7723689	ENSE00001790678.1	ENSG00000183914.15	0
chr17	8248004	8248036	ENSE00003847394.1	ENSG00000178971.17	0
chr17	8345668	8345849	ENSE00001290180.2	ENSG00000184650.11	0
chr17	13011663	13011782	ENSE00003790069.1	ENSG00000006744.19	0
chr17	18242166	18242278	ENSE00003646593.1	ENSG00000131899.12	0
chr17	18775136	18775192	ENSE00003655628.1	ENSG00000171931.13	0
chr17	19577327	19577550	ENSE00001836672.1	ENSG00000142494.13	0
chr17	19675558	19675569	ENSE00003478307.1	ENSG00000072210.19	0
chr17	19679952	19680039	ENSE00003492319.1	ENSG00000180638.19	0
chr17	19678689	19678906	ENSE00003899618.2	ENSG00000180638.19	0
chr17	34357475	34357589	ENSE00000713749.1	ENSG00000181374.8	1
chr17	35258691	35259702	ENSE00001106258.3	ENSG00000166750.10	1
chr17	35260971	35261096	ENSE00001106255.1	ENSG00000166750.10	1
chr17	35264183	35264903	ENSE00001106261.1	ENSG00000166750.10	1
chr17	35265072	35265885	ENSE00001245563.7	ENSG00000166750.10	1
chr17	35411341	35411927	ENSE00001931940.2	ENSG00000172123.13	1
chr17	35479117	35480195	ENSE00001477537.1	ENSG00000205045.12	0
chr17	36001417	36001492	ENSE00003720771.1	ENSG00000275688.4	1
chr17	36001417	36001492	ENSE00003754373.2	ENSG00000275718.2	1
chr17	36017822	36017897	ENSE00003720834.2	ENSG00000274736.5	1
chr17	36064343	36064409	ENSE00003724352.2	ENSG00000275385.2	0
chr17	36608243	36608412	ENSE00003734751.1	ENSG00000278619.5	0
chr17	39917082	39917316	ENSE00001432962.1	ENSG00000073605.19	0
chr17	39909756	39909924	ENSE00003490852.1	ENSG00000073605.19	0
chr17	39906961	39906987	ENSE00003589159.1	ENSG00000073605.19	0
chr17	39905847	39905985	ENSE00003509921.1	ENSG00000073605.19	0
chr17	39905426	39905496	ENSE00003548828.1	ENSG00000073605.19	0
chr17	39904815	39904964	ENSE00003597408.1	ENSG00000073605.19	0
chr17	41570138	41570220	ENSE00003500584.1	ENSG00000171403.10	0
chr17	41569859	41570015	ENSE00000723819.1	ENSG00000171403.10	0
chr17	41964993	41965480	ENSE00003731512.2	ENSG00000204815.10	0
chr17	43223556	43223614	ENSE00003797248.1	ENSG00000236383.9	0
chr17	44750595	44751250	ENSE00001290216.3	ENSG00000161692.18	0
chr17	44932056	44932206	ENSE00002905319.1	ENSG00000186185.14	0
chr17	45256376	45256415	ENSE00003676387.1	ENSG00000184361.13	0
chr17	45255115	45256073	ENSE00003596316.1	ENSG00000184361.13	0
chr17	45404269	45404334	ENSE00003459204.1	ENSG00000159314.12	0
chr17	48722318	48722392	ENSE00001043846.3	ENSG00000159182.5	0
chr17	48724411	48724680	ENSE00001602878.3	ENSG00000229637.4	1
chr17	49132793	49132806	ENSE00001640527.3	ENSG00000167080.9	0
chr17	49141247	49141447	ENSE00003550282.1	ENSG00000167080.9	0
chr17	50277715	50277740	ENSE00003636125.1	ENSG00000167105.8	0
chr17	50278801	50278996	ENSE00001109672.1	ENSG00000167105.8	0
chr17	50547720	50547767	ENSE00003533479.1	ENSG00000006282.21	0
chr17	56899115	56899180	ENSE00003567292.1	ENSG00000121060.19	0
chr17	56895521	56895604	ENSE00003658529.1	ENSG00000121060.19	0
chr17	58587896	58588021	ENSE00003582412.1	ENSG00000121101.16	0
chr17	63930074	63930385	ENSE00000857852.1	ENSG00000007312.14	0
chr17	64005107	64005373	ENSE00003513662.1	ENSG00000108622.11	0
chr17	64449169	64449223	ENSE00003727011.1	ENSG00000271605.6	0
chr17	64465452	64465541	ENSE00003895894.1	ENSG00000271605.6	0
chr17	68940758	68940962	ENSE00003669983.1	ENSG00000141338.15	0
chr17	68936951	68937115	ENSE00003557270.1	ENSG00000141338.15	0
chr17	68887336	68887506	ENSE00003652907.1	ENSG00000141338.15	0
chr17	69097920	69098027	ENSE00003595372.1	ENSG00000154262.13	0
chr17	69096628	69096801	ENSE00003675600.1	ENSG00000154262.13	0
chr17	69222533	69222697	ENSE00003346005.1	ENSG00000154263.18	0
chr17	69216217	69216358	ENSE00003516561.1	ENSG00000154263.18	0
chr17	69215815	69216000	ENSE00003476231.1	ENSG00000154263.18	0
chr17	69201500	69201668	ENSE00001014916.1	ENSG00000154263.18	0
chr17	69175406	69175513	ENSE00003498536.1	ENSG00000154263.18	0
chr17	69174607	69174777	ENSE00003688714.1	ENSG00000154263.18	0
chr17	69164964	69165083	ENSE00003641662.1	ENSG00000154263.18	0
chr17	69153831	69154009	ENSE00003560184.1	ENSG00000154263.18	0
chr17	73248497	73248536	ENSE00001708260.1	ENSG00000187959.9	0
chr17	74481289	74481326	ENSE00001282790.1	ENSG00000167851.15	0
chr17	74484001	74484123	ENSE00003839692.1	ENSG00000167851.15	0
chr17	74525748	74526077	ENSE00001272487.1	ENSG00000178789.9	0
chr17	74545722	74545782	ENSE00001270950.4	ENSG00000167850.4	0
chr17	74567283	74567343	ENSE00003811996.1	ENSG00000284690.3	1
chr17	74563919	74564275	ENSE00003811600.1	ENSG00000284690.3	1
chr17	74562834	74562897	ENSE00003813925.1	ENSG00000284690.3	1
chr17	74560704	74560824	ENSE00003812011.1	ENSG00000284690.3	1
chr17	74712824	74712866	ENSE00003604022.2	ENSG00000186074.19	0
chr17	74695099	74695251	ENSE00003689706.1	ENSG00000186074.19	0
chr17	75610900	75610959	ENSE00003779768.1	ENSG00000266714.10	0
chr17	76079265	76079361	ENSE00003545051.1	ENSG00000186919.13	0
chr17	76304882	76304941	ENSE00001766655.1	ENSG00000129646.16	0
chr17	76578756	76578816	ENSE00003497263.1	ENSG00000070731.11	0
chr17	76643508	76643638	ENSE00002876728.2	ENSG00000070526.15	0
chr17	78803385	78803978	ENSE00001298564.1	ENSG00000055483.20	0
chr17	78802324	78802535	ENSE00001310573.1	ENSG00000055483.20	0
chr17	80290570	80290728	ENSE00003600100.1	ENSG00000173821.20	0
chr17	80307128	80307201	ENSE00003639848.1	ENSG00000173821.20	0
chr17	80332006	80332631	ENSE00003677343.1	ENSG00000173821.20	0
chr17	80372521	80372734	ENSE00003514026.1	ENSG00000173821.20	0
chr17	81245559	81246673	ENSE00001309561.6	ENSG00000157637.13	0
chr17	81666767	81666900	ENSE00002680165.2	ENSG00000185298.13	0
chr17	82157748	82157948	ENSE00002882564.1	ENSG00000176155.21	0
chr17	82362151	82362642	ENSE00001290875.4	ENSG00000182459.5	1
chr18	31469089	31469349	ENSE00000916036.1	ENSG00000134757.5	0
chr18	33397149	33397208	ENSE00001382818.1	ENSG00000166960.17	0
chr18	49590501	49590519	ENSE00001236948.6	ENSG00000101670.12	0
chr18	63596959	63597360	ENSE00001923386.2	ENSG00000197641.12	0
chr18	63954408	63954557	ENSE00003665913.1	ENSG00000221887.6	0
chr18	63979801	63979938	ENSE00003573671.1	ENSG00000166401.15	0
chr18	69873144	69873246	ENSE00003786867.1	ENSG00000150637.9	0
chr18	75410867	75410909	ENSE00002717222.1	ENSG00000206026.7	1
chr19	827847	827904	ENSE00001236585.6	ENSG00000172232.10	0
chr19	831716	831874	ENSE00001154873.4	ENSG00000172232.10	0
chr19	841009	841069	ENSE00001234969.9	ENSG00000196415.10	0
chr19	1065270	1065422	ENSE00003712394.1	ENSG00000064687.13	0
chr19	1497174	1497208	ENSE00003913806.1	ENSG00000115255.12	0
chr19	1535065	1535247	ENSE00001620858.3	ENSG00000185988.15	0
chr19	1810622	1810683	ENSE00003480627.1	ENSG00000130270.16	0
chr19	2252912	2253003	ENSE00001113415.1	ENSG00000167476.10	0
chr19	2252332	2252796	ENSE00003706464.1	ENSG00000167476.10	0
chr19	2820072	2820124	ENSE00001391742.5	ENSG00000172006.12	0
chr19	2823040	2823112	ENSE00001387977.1	ENSG00000172006.12	0
chr19	2851468	2851651	ENSE00001337612.1	ENSG00000186300.12	0
chr19	2981538	2981583	ENSE00003636478.1	ENSG00000104953.20	0
chr19	2987356	2987372	ENSE00003519028.1	ENSG00000104953.20	0
chr19	2988091	2988128	ENSE00003637196.1	ENSG00000104953.20	0
chr19	2994019	2994095	ENSE00003650641.1	ENSG00000104953.20	0
chr19	3785064	3785135	ENSE00002307506.1	ENSG00000007264.15	0
chr19	4408903	4409759	ENSE00001115452.1	ENSG00000167670.16	0
chr19	5724808	5724862	ENSE00003615427.1	ENSG00000174898.16	0
chr19	6531037	6531303	ENSE00001159913.3	ENSG00000125657.5	0
chr19	6534600	6535063	ENSE00001243732.5	ENSG00000125657.5	0
chr19	6896398	6896541	ENSE00003461925.1	ENSG00000174837.15	0
chr19	6940024	6940026	ENSE00003848724.1	ENSG00000174837.15	0
chr19	7058561	7058605	ENSE00001694235.2	ENSG00000182315.10	1
chr19	7056325	7056903	ENSE00001592667.2	ENSG00000182315.10	1
chr19	7669821	7669898	ENSE00000671462.1	ENSG00000104918.8	0
chr19	7732048	7732102	ENSE00003934895.1	ENSG00000182566.15	0
chr19	7747466	7747511	ENSE00003108407.1	ENSG00000090659.18	1
chr19	7747306	7747365	ENSE00001202067.4	ENSG00000090659.18	1
chr19	7763267	7763312	ENSE00003896021.1	ENSG00000104938.18	1
chr19	8056366	8056499	ENSE00000898664.1	ENSG00000131142.14	0
chr19	8057801	8057920	ENSE00003659302.1	ENSG00000131142.14	0
chr19	8322842	8322922	ENSE00001340936.3	ENSG00000186994.12	0
chr19	8812561	8812643	ENSE00003543455.1	ENSG00000167785.9	0
chr19	8943559	8943672	ENSE00001221109.3	ENSG00000181143.15	0
chr19	8932750	8932785	ENSE00001412688.2	ENSG00000181143.15	0
chr19	8917548	8917720	ENSE00002271083.1	ENSG00000181143.15	0
chr19	8900295	8900330	ENSE00003158770.1	ENSG00000181143.15	0
chr19	8895966	8896090	ENSE00003091214.1	ENSG00000181143.15	0
chr19	8895668	8895735	ENSE00003201504.1	ENSG00000181143.15	0
chr19	8892890	8893014	ENSE00002227991.1	ENSG00000181143.15	0
chr19	8889766	8889890	ENSE00003182277.1	ENSG00000181143.15	0
chr19	8889471	8889538	ENSE00003207616.1	ENSG00000181143.15	0
chr19	8883741	8883862	ENSE00003044056.1	ENSG00000181143.15	0
chr19	8865584	8865756	ENSE00002987338.1	ENSG00000181143.15	0
chr19	9114831	9115763	ENSE00002262061.1	ENSG00000161807.3	1
chr19	9157268	9157394	ENSE00001683836.1	ENSG00000130803.15	0
chr19	9297880	9297990	ENSE00001218018.3	ENSG00000196110.8	0
chr19	9338550	9338582	ENSE00003679825.1	ENSG00000188321.14	1
chr19	9339193	9339319	ENSE00003661642.1	ENSG00000188321.14	1
chr19	9341102	9341184	ENSE00003560591.1	ENSG00000188321.14	1
chr19	9420065	9420089	ENSE00003837314.1	ENSG00000174652.20	0
chr19	9419217	9419299	ENSE00003832112.1	ENSG00000174652.20	0
chr19	9417828	9417908	ENSE00001741110.1	ENSG00000174652.20	0
chr19	9415654	9415742	ENSE00001199937.1	ENSG00000174652.20	0
chr19	9474199	9474325	ENSE00001117063.1	ENSG00000198028.4	0
chr19	9473179	9473259	ENSE00001780373.1	ENSG00000198028.4	0
chr19	9471296	9471378	ENSE00001117071.1	ENSG00000198028.4	0
chr19	9469630	9469710	ENSE00001117068.1	ENSG00000198028.4	0
chr19	9469105	9469187	ENSE00003650186.1	ENSG00000198028.4	0
chr19	9536208	9536232	ENSE00003569290.1	ENSG00000130818.12	0
chr19	9535188	9535279	ENSE00001730250.1	ENSG00000130818.12	0
chr19	9532845	9532925	ENSE00001600349.1	ENSG00000130818.12	0
chr19	9530985	9531067	ENSE00000896843.1	ENSG00000130818.12	0
chr19	9568095	9568097	ENSE00003631073.1	ENSG00000197961.12	1
chr19	9764936	9764950	ENSE00003528913.1	ENSG00000196605.7	0
chr19	9759860	9759942	ENSE00001530657.1	ENSG00000196605.7	0
chr19	10110945	10111162	ENSE00001704453.3	ENSG00000130810.20	0
chr19	10111722	10111740	ENSE00001408094.4	ENSG00000244165.2	0
chr19	10133670	10133701	ENSE00003473973.1	ENSG00000130816.17	0
chr19	10284033	10284320	ENSE00000676102.1	ENSG00000090339.9	0
chr19	10284403	10284657	ENSE00000676105.1	ENSG00000090339.9	0
chr19	10308185	10308681	ENSE00001553626.1	ENSG00000220201.7	0
chr19	10338682	10338948	ENSE00003519005.1	ENSG00000076662.10	0
chr19	10335066	10335353	ENSE00000676168.1	ENSG00000076662.10	0
chr19	10333860	10334059	ENSE00003511776.1	ENSG00000076662.10	0
chr19	10923294	10923407	ENSE00003575312.1	ENSG00000130733.11	0
chr19	10928823	10928916	ENSE00000954157.10	ENSG00000142444.7	0
chr19	11123174	11123344	ENSE00003501255.1	ENSG00000130164.14	0
chr19	11128008	11128085	ENSE00003629410.1	ENSG00000130164.14	0
chr19	11614527	11614653	ENSE00003468415.1	ENSG00000198551.10	0
chr19	11614827	11614887	ENSE00001746432.1	ENSG00000198551.10	0
chr19	11725201	11725327	ENSE00003512656.1	ENSG00000197933.13	0
chr19	11724194	11724254	ENSE00003643376.1	ENSG00000197933.13	0
chr19	11778330	11778393	ENSE00003575711.1	ENSG00000197044.11	0
chr19	11887924	11887986	ENSE00001953440.2	ENSG00000198429.10	0
chr19	11903905	11903965	ENSE00001748044.1	ENSG00000198429.10	0
chr19	11925211	11925273	ENSE00003848096.1	ENSG00000196757.8	1
chr19	11947181	11947307	ENSE00001670858.1	ENSG00000196757.8	1
chr19	11925211	11925273	ENSE00003504623.1	ENSG00000267179.1	0
chr19	12074361	12074421	ENSE00003845110.1	ENSG00000286098.1	1
chr19	12035537	12035539	ENSE00002367905.2	ENSG00000197647.13	1
chr19	12018166	12018292	ENSE00003663715.1	ENSG00000197647.13	1
chr19	12017876	12017936	ENSE00003646414.1	ENSG00000197647.13	1
chr19	12046634	12046760	ENSE00003658192.1	ENSG00000257355.1	0
chr19	12046368	12046428	ENSE00003498831.1	ENSG00000257355.1	0
chr19	12046634	12046760	ENSE00003499367.1	ENSG00000257446.4	0
chr19	12046368	12046428	ENSE00003476818.1	ENSG00000257446.4	0
chr19	12074361	12074421	ENSE00001741226.1	ENSG00000223547.10	0
chr19	12140180	12140182	ENSE00001844353.2	ENSG00000132010.16	0
chr19	12135500	12135560	ENSE00003652812.1	ENSG00000132010.16	0
chr19	12147395	12147455	ENSE00003546177.1	ENSG00000213297.8	0
chr19	12140217	12140325	ENSE00001646244.1	ENSG00000213297.8	0
chr19	12147395	12147455	ENSE00003622438.1	ENSG00000257591.6	0
chr19	12185785	12185911	ENSE00003682745.1	ENSG00000196646.12	0
chr19	12186114	12186174	ENSE00003588758.1	ENSG00000196646.12	0
chr19	12274973	12275033	ENSE00001675065.1	ENSG00000197857.16	0
chr19	12352988	12353114	ENSE00003653340.1	ENSG00000198342.10	0
chr19	12352010	12352070	ENSE00003665193.1	ENSG00000198342.10	0
chr19	12528570	12528696	ENSE00003682173.1	ENSG00000249709.8	0
chr19	12528304	12528364	ENSE00003634566.1	ENSG00000249709.8	0
chr19	12580488	12580975	ENSE00002985391.1	ENSG00000269693.1	1
chr19	12610564	12610680	ENSE00003843869.1	ENSG00000188033.10	0
chr19	12580488	12581724	ENSE00001419843.5	ENSG00000188033.10	0
chr19	12611080	12611082	ENSE00003593031.1	ENSG00000173875.14	0
chr19	12900004	12900120	ENSE00001260525.2	ENSG00000161860.8	0
chr19	13104938	13105081	ENSE00003480310.1	ENSG00000104907.13	0
chr19	13889188	13890462	ENSE00001055366.1	ENSG00000132016.12	0
chr19	13885961	13886055	ENSE00000902112.1	ENSG00000132016.12	0
chr19	14031873	14031972	ENSE00001126468.3	ENSG00000104998.4	0
chr19	14388702	14388818	ENSE00003504172.1	ENSG00000123146.20	0
chr19	14397658	14397804	ENSE00003576861.1	ENSG00000123146.20	0
chr19	14397889	14397935	ENSE00003470293.1	ENSG00000123146.20	0
chr19	14398062	14398139	ENSE00003545641.1	ENSG00000123146.20	0
chr19	14401386	14401563	ENSE00000836566.1	ENSG00000123146.20	0
chr19	14402597	14402862	ENSE00000836569.1	ENSG00000123146.20	0
chr19	14663418	14663540	ENSE00003573909.1	ENSG00000131355.15	0
chr19	14658513	14658550	ENSE00001659550.1	ENSG00000131355.15	0
chr19	14654982	14655165	ENSE00001603254.1	ENSG00000131355.15	0
chr19	14644108	14644275	ENSE00001648480.1	ENSG00000131355.15	0
chr19	14715382	14715470	ENSE00003500577.1	ENSG00000160961.12	0
chr19	15678261	15678405	ENSE00003601049.1	ENSG00000186204.15	0
chr19	15895506	15895650	ENSE00003637585.1	ENSG00000186115.13	0
chr19	16597430	16597453	ENSE00001586980.1	ENSG00000141979.4	0
chr19	16500793	16501551	ENSE00001247008.2	ENSG00000105072.9	0
chr19	17062698	17062779	ENSE00003600780.1	ENSG00000131351.15	0
chr19	17058549	17058707	ENSE00003687910.1	ENSG00000131351.15	0
chr19	17305893	17305957	ENSE00001269253.2	ENSG00000130312.7	0
chr19	17341044	17341322	ENSE00003667476.1	ENSG00000130299.17	0
chr19	17360772	17360832	ENSE00000951634.1	ENSG00000130300.9	0
chr19	17404371	17404437	ENSE00000665591.1	ENSG00000130303.14	1
chr19	17404129	17404189	ENSE00003655252.1	ENSG00000130303.14	1
chr19	18072112	18072349	ENSE00000690064.1	ENSG00000096996.16	0
chr19	18059611	18059613	ENSE00002990248.1	ENSG00000096996.16	0
chr19	18177849	18177908	ENSE00003631009.1	ENSG00000216490.4	0
chr19	18195999	18196052	ENSE00003695568.2	ENSG00000254858.10	0
chr19	18434916	18435117	ENSE00002285239.1	ENSG00000105655.19	0
chr19	19034210	19034238	ENSE00003581826.1	ENSG00000105676.14	0
chr19	19529364	19529513	ENSE00003624754.1	ENSG00000250067.12	0
chr19	19901089	19901091	ENSE00003686507.1	ENSG00000184635.16	0
chr19	21022789	21022881	ENSE00003471620.1	ENSG00000118620.13	0
chr19	21034086	21034184	ENSE00001623868.1	ENSG00000118620.13	0
chr19	21530589	21530684	ENSE00003471539.1	ENSG00000197013.11	0
chr19	21817888	21817986	ENSE00003494333.1	ENSG00000198521.12	0
chr19	23662114	23662209	ENSE00003685688.1	ENSG00000197372.10	0
chr19	23758747	23758749	ENSE00002278565.1	ENSG00000196172.9	0
chr19	23754823	23754918	ENSE00003590852.1	ENSG00000196172.9	0
chr19	23914995	23914997	ENSE00003202939.2	ENSG00000213967.12	0
chr19	34759037	34760559	ENSE00001419749.3	ENSG00000153896.19	0
chr19	34929948	34929956	ENSE00003706249.1	ENSG00000168661.15	0
chr19	34963630	34963662	ENSE00002300045.2	ENSG00000180884.10	0
chr19	34960235	34960357	ENSE00002281843.1	ENSG00000180884.10	0
chr19	35160709	35160801	ENSE00003546265.1	ENSG00000089327.15	0
chr19	35227959	35228680	ENSE00001227668.3	ENSG00000177558.4	0
chr19	35510184	35510252	ENSE00003625285.1	ENSG00000161249.21	0
chr19	35739710	35740088	ENSE00003584571.1	ENSG00000126246.10	0
chr19	36039323	36039718	ENSE00003669000.1	ENSG00000161277.11	0
chr19	36514003	36515238	ENSE00002123530.2	ENSG00000254004.7	1
chr19	36643794	36643862	ENSE00003675166.1	ENSG00000197808.13	0
chr19	36915130	36915167	ENSE00003566113.1	ENSG00000185869.15	0
chr19	37611513	37613260	ENSE00002806389.2	ENSG00000171817.17	0
chr19	37564601	37566291	ENSE00002752678.2	ENSG00000180479.14	0
chr19	37699785	37699895	ENSE00003499686.1	ENSG00000267552.6	0
chr19	37691575	37691618	ENSE00003498443.1	ENSG00000267552.6	0
chr19	37698043	37699895	ENSE00002868824.3	ENSG00000198182.13	0
chr19	37891552	37891820	ENSE00001478614.1	ENSG00000171804.11	0
chr19	37884935	37890276	ENSE00001916169.1	ENSG00000171804.11	0
chr19	38360731	38360843	ENSE00003619754.1	ENSG00000099338.23	0
chr19	38362714	38362832	ENSE00003537580.1	ENSG00000099338.23	0
chr19	38803869	38803895	ENSE00003509786.1	ENSG00000171747.9	0
chr19	38803742	38803780	ENSE00001142366.1	ENSG00000171747.9	0
chr19	38831721	38831772	ENSE00003137194.2	ENSG00000104823.9	0
chr19	39031864	39032227	ENSE00001057108.3	ENSG00000161243.9	0
chr19	39031209	39031320	ENSE00001057109.1	ENSG00000161243.9	0
chr19	39296805	39296882	ENSE00001302984.1	ENSG00000182393.3	0
chr19	39532320	39532802	ENSE00001268682.6	ENSG00000176401.6	1
chr19	39539372	39540079	ENSE00001508568.4	ENSG00000176396.11	1
chr19	39605178	39605388	ENSE00000706133.1	ENSG00000105198.12	1
chr19	39706597	39706673	ENSE00002467761.1	ENSG00000006659.13	1
chr19	39707178	39707388	ENSE00000341649.1	ENSG00000006659.13	1
chr19	39709197	39709310	ENSE00003061001.1	ENSG00000006659.13	1
chr19	39737938	39737952	ENSE00001477760.2	ENSG00000105205.7	1
chr19	39734997	39735073	ENSE00000877644.1	ENSG00000105205.7	1
chr19	39734283	39734493	ENSE00000706193.1	ENSG00000105205.7	1
chr19	39731383	39731505	ENSE00000877645.5	ENSG00000105205.7	1
chr19	40007274	40007400	ENSE00002506963.1	ENSG00000187187.14	0
chr19	40008470	40008565	ENSE00002522561.1	ENSG00000187187.14	0
chr19	40047375	40047470	ENSE00002479328.1	ENSG00000128000.17	0
chr19	40083111	40083237	ENSE00003594770.1	ENSG00000197782.15	0
chr19	40081819	40081914	ENSE00003638789.1	ENSG00000197782.15	0
chr19	41585840	41585868	ENSE00003603125.1	ENSG00000007129.18	1
chr19	41683785	41684063	ENSE00002517916.1	ENSG00000007306.15	1
chr19	41708732	41708795	ENSE00003031258.2	ENSG00000105388.17	0
chr19	41708732	41708795	ENSE00003147411.1	ENSG00000267881.2	1
chr19	41810323	41810354	ENSE00003616653.1	ENSG00000170956.17	1
chr19	41878990	41879289	ENSE00000708640.1	ENSG00000105369.10	0
chr19	42358787	42358954	ENSE00000847280.1	ENSG00000105429.13	0
chr19	42426267	42427149	ENSE00001162583.2	ENSG00000079435.10	0
chr19	42521924	42522202	ENSE00003564498.1	ENSG00000079385.23	0
chr19	42518948	42519235	ENSE00000709025.1	ENSG00000079385.23	0
chr19	42510889	42510920	ENSE00003582496.1	ENSG00000079385.23	0
chr19	43415920	43415983	ENSE00003671875.1	ENSG00000131126.19	0
chr19	43918870	43918962	ENSE00001160541.1	ENSG00000124459.12	0
chr19	43964950	43965076	ENSE00002707868.1	ENSG00000159905.15	0
chr19	44085714	44087257	ENSE00002772151.1	ENSG00000186026.7	0
chr19	44144633	44144647	ENSE00001676261.1	ENSG00000263002.8	0
chr19	44150413	44150505	ENSE00003618504.1	ENSG00000263002.8	0
chr19	44156252	44158116	ENSE00001309205.7	ENSG00000263002.8	0
chr19	44172860	44172952	ENSE00001112490.1	ENSG00000167380.17	0
chr19	44175498	44177671	ENSE00003918232.1	ENSG00000167380.17	0
chr19	44329695	44329936	ENSE00002958957.1	ENSG00000267173.1	0
chr19	44442814	44442847	ENSE00003724001.1	ENSG00000278318.5	0
chr19	44442563	44442621	ENSE00003744667.1	ENSG00000278318.5	0
chr19	44428306	44430542	ENSE00003739905.2	ENSG00000278318.5	0
chr19	44529458	44529509	ENSE00003890488.1	ENSG00000273777.6	0
chr19	44525101	44525244	ENSE00003738495.1	ENSG00000273777.6	0
chr19	44523986	44524261	ENSE00003739328.1	ENSG00000273777.6	0
chr19	44522634	44522912	ENSE00003723804.1	ENSG00000273777.6	0
chr19	44512868	44512953	ENSE00003719973.1	ENSG00000273777.6	0
chr19	44511637	44511672	ENSE00003718746.1	ENSG00000273777.6	0
chr19	44511030	44511155	ENSE00003741427.1	ENSG00000273777.6	0
chr19	44623707	44623972	ENSE00001552388.1	ENSG00000216588.9	1
chr19	44914892	44914949	ENSE00000893956.3	ENSG00000130208.10	1
chr19	44919173	44919227	ENSE00003499864.1	ENSG00000130208.10	1
chr19	46022735	46023021	ENSE00000858279.9	ENSG00000008438.5	0
chr19	46040944	46040962	ENSE00001474881.2	ENSG00000204869.9	1
chr19	46040518	46040568	ENSE00003464338.1	ENSG00000204869.9	1
chr19	46040157	46040416	ENSE00003534999.1	ENSG00000204869.9	1
chr19	46039895	46039936	ENSE00001474878.2	ENSG00000204869.9	1
chr19	46124268	46124321	ENSE00001374757.1	ENSG00000188624.3	0
chr19	46123886	46124156	ENSE00001381919.1	ENSG00000188624.3	0
chr19	46160614	46160881	ENSE00003552499.1	ENSG00000204866.9	0
chr19	46230821	46230827	ENSE00001711739.1	ENSG00000188293.6	1
chr19	46493561	46495465	ENSE00003173619.2	ENSG00000204851.7	1
chr19	47804515	47804539	ENSE00003974340.1	ENSG00000178928.9	1
chr19	47882084	47882210	ENSE00000715969.1	ENSG00000105398.4	0
chr19	47980921	47980941	ENSE00001526015.1	ENSG00000188334.3	0
chr19	47979570	47979599	ENSE00001526014.1	ENSG00000188334.3	0
chr19	48099671	48099860	ENSE00003489683.1	ENSG00000105499.14	0
chr19	48067791	48067886	ENSE00003621138.1	ENSG00000105499.14	0
chr19	48279800	48279808	ENSE00001254628.1	ENSG00000178150.10	0
chr19	48741301	48741478	ENSE00003662208.1	ENSG00000182264.9	0
chr19	48837292	48837551	ENSE00003620657.1	ENSG00000105559.12	0
chr19	49310933	49311347	ENSE00001410954.2	ENSG00000063127.16	0
chr19	49294367	49294553	ENSE00003585183.1	ENSG00000063127.16	0
chr19	49290605	49290767	ENSE00000348942.1	ENSG00000063127.16	0
chr19	49290126	49290392	ENSE00001347055.2	ENSG00000063127.16	0
chr19	49412968	49413026	ENSE00003524159.1	ENSG00000161609.10	0
chr19	49480298	49480476	ENSE00003603662.1	ENSG00000090554.13	0
chr19	49480552	49480596	ENSE00003612352.1	ENSG00000090554.13	0
chr19	49663188	49663258	ENSE00003512840.1	ENSG00000126456.16	0
chr19	49662425	49662617	ENSE00003652244.1	ENSG00000126456.16	0
chr19	49661948	49662328	ENSE00002224211.1	ENSG00000126456.16	0
chr19	49689838	49689911	ENSE00001961552.3	ENSG00000224420.4	1
chr19	49690106	49690490	ENSE00001665393.3	ENSG00000224420.4	1
chr19	49951971	49951972	ENSE00003558355.1	ENSG00000269179.1	1
chr19	49952298	49952394	ENSE00001697661.1	ENSG00000161640.15	1
chr19	50162739	50162813	ENSE00001059493.1	ENSG00000161652.13	0
chr19	50821712	50821871	ENSE00003500358.1	ENSG00000167748.11	0
chr19	50819899	50820035	ENSE00003581061.1	ENSG00000167748.11	0
chr19	50856240	50856399	ENSE00003490004.1	ENSG00000142515.16	0
chr19	50980240	50980487	ENSE00003493301.1	ENSG00000169035.12	0
chr19	51024045	51024310	ENSE00003501037.1	ENSG00000167757.14	0
chr19	51125597	51125875	ENSE00002531406.1	ENSG00000129450.9	1
chr19	51127030	51127296	ENSE00000722578.1	ENSG00000129450.9	1
chr19	51127949	51128039	ENSE00001125657.1	ENSG00000129450.9	1
chr19	51128414	51128510	ENSE00002436763.1	ENSG00000129450.9	1
chr19	51235157	51235253	ENSE00003520712.1	ENSG00000105383.15	1
chr19	51235595	51235676	ENSE00003498932.1	ENSG00000105383.15	1
chr19	51265368	51265649	ENSE00001255523.4	ENSG00000179213.14	1
chr19	51265777	51265882	ENSE00003477975.1	ENSG00000179213.14	1
chr19	51267373	51267529	ENSE00003676559.1	ENSG00000179213.14	1
chr19	51268571	51268594	ENSE00001364686.4	ENSG00000179213.14	1
chr19	51411102	51411371	ENSE00002160305.3	ENSG00000142512.15	0
chr19	51457184	51457231	ENSE00003472928.1	ENSG00000105366.15	1
chr19	51480333	51480680	ENSE00001525089.2	ENSG00000213822.7	0
chr19	51481393	51481665	ENSE00001525086.1	ENSG00000213822.7	0
chr19	51499170	51499217	ENSE00003613261.1	ENSG00000254521.7	1
chr19	51498018	51498287	ENSE00003463238.1	ENSG00000254521.7	1
chr19	51497349	51497445	ENSE00003464456.1	ENSG00000254521.7	1
chr19	51531582	51531648	ENSE00003842657.1	ENSG00000105492.16	1
chr19	51528160	51528253	ENSE00003580663.1	ENSG00000105492.16	1
chr19	51573330	51573401	ENSE00000842706.1	ENSG00000105497.8	0
chr19	51581787	51581882	ENSE00003711436.1	ENSG00000105497.8	0
chr19	51629038	51629076	ENSE00003648312.1	ENSG00000268500.7	0
chr19	51627462	51627746	ENSE00003635287.1	ENSG00000268500.7	0
chr19	51627149	51627248	ENSE00003568677.1	ENSG00000268500.7	0
chr19	51612234	51612422	ENSE00003918023.1	ENSG00000268500.7	0
chr19	51645477	51645530	ENSE00001411414.1	ENSG00000254415.4	0
chr19	51643779	51644036	ENSE00003571355.1	ENSG00000254415.4	0
chr19	51877282	51877377	ENSE00003621432.1	ENSG00000161551.15	0
chr19	51872535	51873706	ENSE00001592310.5	ENSG00000161551.15	0
chr19	51944119	51945734	ENSE00003716508.2	ENSG00000176024.18	0
chr19	51968578	51968673	ENSE00003504312.1	ENSG00000256683.7	0
chr19	51964857	51966214	ENSE00000842693.3	ENSG00000256683.7	0
chr19	52001813	52001908	ENSE00001407348.1	ENSG00000197619.15	0
chr19	51992883	51994837	ENSE00003190122.1	ENSG00000197619.15	0
chr19	52040488	52040583	ENSE00002463048.1	ENSG00000256087.7	0
chr19	52160465	52160591	ENSE00003518295.1	ENSG00000196267.14	1
chr19	52269614	52269631	ENSE00001742857.2	ENSG00000196214.11	0
chr19	52283285	52283413	ENSE00003677138.1	ENSG00000196214.11	0
chr19	52369966	52369977	ENSE00002262616.2	ENSG00000221923.9	1
chr19	53086262	53086276	ENSE00003526360.1	ENSG00000170949.18	1
chr19	53122662	53122676	ENSE00003510836.1	ENSG00000170954.12	0
chr19	53148681	53148809	ENSE00001298405.1	ENSG00000197937.13	0
chr19	53372282	53372296	ENSE00003515279.1	ENSG00000203326.12	0
chr19	53571604	53571730	ENSE00002436541.1	ENSG00000130844.19	0
chr19	53632107	53632134	ENSE00003978240.1	ENSG00000204595.2	1
chr19	53634531	53634685	ENSE00001471236.1	ENSG00000204595.2	1
chr19	53803952	53804122	ENSE00003527450.1	ENSG00000142405.23	0
chr19	53801227	53801397	ENSE00003646271.1	ENSG00000142405.23	0
chr19	53794052	53794136	ENSE00001431069.2	ENSG00000142405.23	0
chr19	54042277	54042369	ENSE00003543808.1	ENSG00000189068.11	0
chr19	54041779	54041816	ENSE00003556719.1	ENSG00000189068.11	0
chr19	54081307	54081340	ENSE00001605638.1	ENSG00000248385.8	1
chr19	54307698	54307748	ENSE00003719071.1	ENSG00000187116.14	1
chr19	54874290	54874323	ENSE00003843913.1	ENSG00000186431.19	0
chr19	54906299	54906334	ENSE00001052311.1	ENSG00000189430.13	0
chr19	54912690	54912868	ENSE00003141578.1	ENSG00000189430.13	0
chr19	54936261	54936431	ENSE00001176572.1	ENSG00000167634.12	0
chr19	54933569	54933739	ENSE00002507500.1	ENSG00000167634.12	0
chr19	54985047	54985217	ENSE00003480852.1	ENSG00000022556.16	1
chr19	54986151	54986315	ENSE00003614045.1	ENSG00000022556.16	1
chr19	54990022	54990192	ENSE00003895922.1	ENSG00000022556.16	1
chr19	54990502	54990672	ENSE00003556646.1	ENSG00000022556.16	1
chr19	54994269	54994439	ENSE00003461265.1	ENSG00000022556.16	1
chr19	54997317	54997487	ENSE00003644233.1	ENSG00000022556.16	1
chr19	55025218	55025271	ENSE00001252668.2	ENSG00000088053.11	0
chr19	55197117	55197416	ENSE00003486449.1	ENSG00000080031.10	0
chr19	55196522	55196788	ENSE00003592003.1	ENSG00000080031.10	0
chr19	55494610	55494783	ENSE00003045826.1	ENSG00000179954.16	0
chr19	55738095	55738374	ENSE00001297122.2	ENSG00000185792.10	1
chr19	55729831	55729992	ENSE00001298283.1	ENSG00000185792.10	1
chr19	55716728	55716898	ENSE00001290220.1	ENSG00000185792.10	1
chr19	55712420	55712590	ENSE00001296963.2	ENSG00000185792.10	1
chr19	55708915	55709044	ENSE00001311490.3	ENSG00000185792.10	1
chr19	55807853	55808014	ENSE00001246582.1	ENSG00000179873.14	1
chr19	55789229	55789399	ENSE00003599188.1	ENSG00000179873.14	1
chr19	55788807	55788977	ENSE00003458648.1	ENSG00000179873.14	1
chr19	55907792	55907956	ENSE00001246409.1	ENSG00000173572.12	0
chr19	55895948	55896119	ENSE00001178568.2	ENSG00000173572.12	0
chr19	55973652	55973822	ENSE00001178447.2	ENSG00000179709.8	0
chr19	56038025	56038195	ENSE00001052742.1	ENSG00000171487.16	0
chr19	56177109	56177195	ENSE00001408920.1	ENSG00000197487.9	0
chr19	56548958	56549121	ENSE00000728690.1	ENSG00000196867.8	0
chr19	56550067	56550181	ENSE00000728695.1	ENSG00000196867.8	0
chr19	56789872	56789951	ENSE00001387185.1	ENSG00000269699.7	0
chr19	57138472	57138598	ENSE00000951383.1	ENSG00000141946.1	1
chr19	57159167	57159278	ENSE00001469913.1	ENSG00000258873.3	0
chr19	57155267	57155372	ENSE00001469905.1	ENSG00000258873.3	0
chr19	57191914	57191946	ENSE00001322591.6	ENSG00000083844.10	0
chr19	57211354	57212978	ENSE00001306308.7	ENSG00000083844.10	0
chr19	57253073	57254700	ENSE00002998094.2	ENSG00000204524.7	0
chr19	57290699	57292227	ENSE00001418334.4	ENSG00000197714.9	0
chr19	57326633	57326728	ENSE00001223282.1	ENSG00000178229.8	0
chr19	57351665	57351697	ENSE00003902381.1	ENSG00000131845.15	0
chr19	57368556	57368579	ENSE00003619128.1	ENSG00000152433.15	1
chr19	57371782	57371908	ENSE00003516121.1	ENSG00000152433.15	1
chr19	57377128	57378182	ENSE00001005190.4	ENSG00000152433.15	1
chr19	57368556	57368579	ENSE00003565481.1	ENSG00000268133.1	1
chr19	57371782	57371908	ENSE00003673127.1	ENSG00000268133.1	1
chr19	57398430	57398584	ENSE00003202194.1	ENSG00000268133.1	1
chr19	57390100	57390114	ENSE00003055153.2	ENSG00000188785.12	1
chr19	57397048	57397174	ENSE00003534399.1	ENSG00000188785.12	1
chr19	57390100	57390114	ENSE00003025009.1	ENSG00000269533.5	1
chr19	57417912	57418038	ENSE00003536603.1	ENSG00000269533.5	1
chr19	57394183	57394223	ENSE00003011932.1	ENSG00000268533.1	0
chr19	57428459	57428582	ENSE00003065058.1	ENSG00000268533.1	0
chr19	57417912	57418038	ENSE00003784919.1	ENSG00000186272.13	0
chr19	57441885	57442011	ENSE00002436562.1	ENSG00000186230.7	1
chr19	57477277	57477309	ENSE00003225819.1	ENSG00000268163.1	1
chr19	57476634	57476672	ENSE00003621450.1	ENSG00000268163.1	1
chr19	57475660	57475786	ENSE00003522426.1	ENSG00000268163.1	1
chr19	57477277	57477309	ENSE00002243719.1	ENSG00000197128.13	1
chr19	57476634	57476672	ENSE00003472627.1	ENSG00000197128.13	1
chr19	57475660	57475786	ENSE00003679792.1	ENSG00000197128.13	1
chr19	57473277	57474421	ENSE00003579857.1	ENSG00000197128.13	1
chr19	57537204	57538924	ENSE00003102124.1	ENSG00000121406.9	0
chr19	57559656	57559682	ENSE00001678372.1	ENSG00000251369.10	0
chr19	57556231	57556357	ENSE00003064890.1	ENSG00000251369.10	0
chr19	57546978	57547993	ENSE00003976281.1	ENSG00000251369.10	0
chr19	57578672	57578704	ENSE00002704068.3	ENSG00000083817.9	0
chr19	57578057	57578098	ENSE00002486368.1	ENSG00000083817.9	0
chr19	57584357	57584389	ENSE00003021931.1	ENSG00000171649.12	0
chr19	57588539	57588665	ENSE00003674650.1	ENSG00000171649.12	0
chr19	57604346	57604406	ENSE00003487656.1	ENSG00000183647.11	1
chr19	57619469	57619508	ENSE00002689514.1	ENSG00000213762.12	0
chr19	57633347	57633436	ENSE00003477965.1	ENSG00000121417.14	0
chr19	57676146	57676541	ENSE00001257982.5	ENSG00000180532.12	1
chr19	57677914	57678079	ENSE00001257971.1	ENSG00000180532.12	1
chr19	57678166	57678902	ENSE00001736292.2	ENSG00000180532.12	1
chr19	57685262	57685385	ENSE00003704678.1	ENSG00000204519.11	1
chr19	57750785	57750911	ENSE00003568073.1	ENSG00000269026.2	1
chr19	57753291	57753575	ENSE00003070940.1	ENSG00000269026.2	1
chr19	57708939	57708971	ENSE00003918416.1	ENSG00000179909.16	0
chr19	57723214	57723340	ENSE00003680923.1	ENSG00000083814.13	1
chr19	57722316	57722438	ENSE00003718867.1	ENSG00000083814.13	1
chr19	57720484	57721697	ENSE00003479369.1	ENSG00000083814.13	1
chr19	57747059	57747091	ENSE00002257496.2	ENSG00000152443.13	1
chr19	57750785	57750911	ENSE00003678203.1	ENSG00000152443.13	1
chr19	57776543	57776669	ENSE00003691136.1	ENSG00000083828.16	1
chr19	57933817	57933822	ENSE00003511624.1	ENSG00000196724.13	1
chr19	57930428	57930554	ENSE00002503815.1	ENSG00000196724.13	1
chr19	57943934	57944060	ENSE00002479482.1	ENSG00000152454.4	1
chr19	57974312	57974432	ENSE00001252575.5	ENSG00000177025.3	0
chr19	57966530	57966632	ENSE00001252558.1	ENSG00000177025.3	0
chr19	58209961	58210073	ENSE00003610358.1	ENSG00000171606.18	0
chr19	58353292	58353327	ENSE00003510402.1	ENSG00000121410.12	0
chr19	58352928	58353197	ENSE00003598943.1	ENSG00000121410.12	0
chr19	58352283	58352555	ENSE00003494356.1	ENSG00000121410.12	0
chr19	58347353	58347640	ENSE00003693068.1	ENSG00000121410.12	0
chr19	58415524	58415646	ENSE00003547209.1	ENSG00000171574.18	0
chr19	58439759	58439821	ENSE00001436835.2	ENSG00000131849.13	0
chr19	58433326	58435211	ENSE00000902267.2	ENSG00000131849.13	0
chr19	58479930	58480019	ENSE00003535135.1	ENSG00000083838.17	0
chr20	290259	290307	ENSE00001757661.1	ENSG00000196476.12	0
chr20	283963	284081	ENSE00000858529.1	ENSG00000196476.12	0
chr20	276793	276879	ENSE00001241274.2	ENSG00000196476.12	0
chr20	1491275	1491359	ENSE00001949122.2	ENSG00000196209.13	0
chr20	1477338	1477403	ENSE00001223755.3	ENSG00000196209.13	0
chr20	1557581	1557653	ENSE00001489267.1	ENSG00000125900.13	1
chr20	1551691	1552038	ENSE00003474067.1	ENSG00000125900.13	1
chr20	1537155	1537310	ENSE00000906696.1	ENSG00000125900.13	1
chr20	1657642	1657714	ENSE00001328167.4	ENSG00000089012.14	0
chr20	1649052	1649408	ENSE00003459720.1	ENSG00000089012.14	0
chr20	1630227	1630306	ENSE00003610532.1	ENSG00000089012.14	0
chr20	2258002	2258065	ENSE00003848385.1	ENSG00000286022.1	0
chr20	2493778	2493895	ENSE00003513269.1	ENSG00000256566.1	0
chr20	2493519	2493577	ENSE00003501176.1	ENSG00000256566.1	0
chr20	2493778	2493895	ENSE00003475814.1	ENSG00000088876.13	0
chr20	2493519	2493577	ENSE00003645952.1	ENSG00000088876.13	0
chr20	3046069	3046280	ENSE00001484591.3	ENSG00000125901.6	0
chr20	3046614	3046737	ENSE00000858713.1	ENSG00000125901.6	0
chr20	3865683	3866144	ENSE00001694829.4	ENSG00000088888.18	0
chr20	5112961	5113028	ENSE00001856759.2	ENSG00000089063.15	0
chr20	20142857	20142948	ENSE00003545995.1	ENSG00000089101.19	0
chr20	20159370	20159444	ENSE00003589138.1	ENSG00000089101.19	0
chr20	23637620	23637862	ENSE00001472169.4	ENSG00000101439.9	0
chr20	25458383	25458529	ENSE00003529051.1	ENSG00000101004.15	0
chr20	25686391	25686417	ENSE00003483333.1	ENSG00000130684.14	0
chr20	31259460	31259629	ENSE00001543455.1	ENSG00000215547.1	0
chr20	31303215	31303453	ENSE00001543449.1	ENSG00000215545.1	0
chr20	31926049	31926091	ENSE00001757814.1	ENSG00000131044.19	0
chr20	32867582	32867747	ENSE00001543321.1	ENSG00000215529.13	0
chr20	32918362	32918574	ENSE00003569932.1	ENSG00000215529.13	0
chr20	33002861	33002919	ENSE00001154030.1	ENSG00000167098.12	0
chr20	33172932	33173076	ENSE00000991603.1	ENSG00000131050.11	1
chr20	33241385	33241469	ENSE00001048870.1	ENSG00000198183.12	0
chr20	33242487	33242524	ENSE00001048868.1	ENSG00000198183.12	0
chr20	35529065	35529373	ENSE00003561773.1	ENSG00000125975.14	0
chr20	35528701	35528879	ENSE00003580128.1	ENSG00000125975.14	0
chr20	35528451	35528544	ENSE00003462672.1	ENSG00000125975.14	0
chr20	36892935	36893066	ENSE00003828814.2	ENSG00000101347.11	0
chr20	43540934	43541125	ENSE00003872888.1	ENSG00000288000.1	0
chr20	43540934	43541125	ENSE00001751978.4	ENSG00000185513.17	0
chr20	44619837	44619847	ENSE00003965374.1	ENSG00000196839.14	0
chr20	45099161	45099236	ENSE00003893521.1	ENSG00000124134.9	0
chr20	45124107	45124265	ENSE00001125915.1	ENSG00000168703.5	1
chr20	45123849	45123943	ENSE00001458646.3	ENSG00000168703.5	1
chr20	45174923	45175001	ENSE00000844914.5	ENSG00000124102.5	1
chr20	45175861	45176132	ENSE00000844915.2	ENSG00000124102.5	1
chr20	45207054	45207129	ENSE00001625467.3	ENSG00000124233.12	1
chr20	45221390	45221465	ENSE00001858311.2	ENSG00000124157.7	1
chr20	45254459	45254543	ENSE00001388145.2	ENSG00000124107.5	1
chr20	45253575	45253733	ENSE00000844924.1	ENSG00000124107.5	1
chr20	45253002	45253151	ENSE00001433533.1	ENSG00000124107.5	1
chr20	45470389	45470532	ENSE00001280384.1	ENSG00000101443.18	0
chr20	45579222	45579247	ENSE00003899398.1	ENSG00000158901.12	0
chr20	45562110	45562219	ENSE00001125155.2	ENSG00000158901.12	0
chr20	45552029	45552165	ENSE00001321878.2	ENSG00000158901.12	0
chr20	45629814	45629904	ENSE00001458294.4	ENSG00000180305.5	1
chr20	45684833	45684960	ENSE00003930807.1	ENSG00000182931.10	1
chr20	45774431	45774444	ENSE00003614412.1	ENSG00000124116.19	0
chr20	50691126	50691128	ENSE00001523671.3	ENSG00000042062.13	0
chr20	54058085	54058154	ENSE00003754722.1	ENSG00000064787.14	0
chr20	56525804	56526067	ENSE00001454955.5	ENSG00000124103.10	0
chr20	57523663	57524205	ENSE00002214930.1	ENSG00000124092.13	0
chr20	57523068	57523278	ENSE00003705865.1	ENSG00000124092.13	0
chr20	57620262	57620295	ENSE00001252752.2	ENSG00000124256.15	1
chr20	57616244	57616468	ENSE00003536401.1	ENSG00000124256.15	1
chr20	57614887	57615060	ENSE00003459133.1	ENSG00000124256.15	1
chr20	57611727	57611930	ENSE00003625454.1	ENSG00000124256.15	1
chr20	58218498	58218805	ENSE00003462706.2	ENSG00000124227.6	0
chr20	58691034	58691227	ENSE00001454444.1	ENSG00000254995.4	0
chr20	59191020	59194757	ENSE00003792778.1	ENSG00000124203.7	0
chr20	59252978	59253138	ENSE00001288450.1	ENSG00000124203.7	0
chr20	59253898	59254740	ENSE00001454157.1	ENSG00000124203.7	0
chr20	59322372	59322417	ENSE00001352266.1	ENSG00000124205.18	0
[truncated: 179 more rows]

## Sheet: S3_DHS_all
chromosome	summit	constraint_depth(mam/prim)
chr1	629550	M
chr1	629590	M
chr1	630170	M
chr1	630740	M
chr1	631470	M
chr1	631750	M
chr1	632350	M
chr1	632450	M
chr1	632750	M
chr1	632850	M
chr1	633030	M
chr1	633850	M
chr1	634030	M
chr1	634430	M
chr1	634630	M
chr1	634730	M
chr1	877010	M
chr1	905310	M
chr1	910210	M
chr1	911350	M
chr1	916770	M
chr1	916870	M
chr1	917520	M
chr1	921250	M
chr1	923870	M
chr1	924290	M
chr1	924870	M
chr1	935990	M
chr1	939290	M
chr1	940190	M
chr1	940410	M
chr1	941230	M
chr1	941970	M
chr1	942610	M
chr1	943310	M
chr1	943690	M
chr1	944790	M
chr1	946510	M
chr1	959330	M
chr1	960550	M
chr1	961410	M
chr1	963440	M
chr1	966194	M
chr1	966770	M
chr1	966990	M
chr1	971470	M
chr1	976230	M
chr1	976530	M
chr1	980810	M
chr1	982250	M
chr1	1000170	M
chr1	1019710	M
chr1	1019910	M
chr1	1020170	M
chr1	1020870	P
chr1	1021270	M
chr1	1021650	M
chr1	1024810	M
chr1	1031430	M
chr1	1033970	M
chr1	1034460	M
chr1	1034650	M
chr1	1040850	M
chr1	1041230	M
chr1	1048990	M
chr1	1050950	M
chr1	1064210	M
chr1	1064330	M
chr1	1068950	M
chr1	1070250	P
chr1	1079610	M
chr1	1122290	M
chr1	1124890	M
chr1	1128590	M
chr1	1130610	M
chr1	1144270	M
chr1	1158330	M
chr1	1161890	M
chr1	1162830	M
chr1	1163220	M
chr1	1164790	M
chr1	1165730	M
chr1	1166110	P
chr1	1167510	M
chr1	1168710	M
chr1	1173870	M
chr1	1180590	M
chr1	1182930	M
chr1	1196730	M
chr1	1201030	M
chr1	1203840	M
chr1	1213030	M
chr1	1214130	M
chr1	1215290	P
chr1	1231950	M
chr1	1232510	M
chr1	1238250	M
chr1	1241480	M
chr1	1244030	M
chr1	1244250	M
chr1	1244430	M
chr1	1246550	M
chr1	1254870	M
chr1	1271030	P
chr1	1273790	M
chr1	1290350	M
chr1	1292010	M
chr1	1300190	M
chr1	1300630	M
chr1	1302990	M
chr1	1304850	M
chr1	1305470	P
chr1	1305750	M
chr1	1307630	M
chr1	1307845	M
chr1	1308070	M
chr1	1310670	M
chr1	1321030	M
chr1	1325330	M
chr1	1332310	M
chr1	1332980	M
chr1	1333890	M
chr1	1335090	M
chr1	1344290	M
chr1	1348110	M
chr1	1348990	M
chr1	1351990	P
chr1	1353030	P
chr1	1353930	M
chr1	1354390	M
chr1	1354850	M
chr1	1355570	M
chr1	1358030	P
chr1	1358630	M
chr1	1359590	P
chr1	1359470	M
chr1	1359910	M
chr1	1360750	M
chr1	1362170	P
chr1	1371970	M
chr1	1389950	M
chr1	1390850	M
chr1	1398310	M
chr1	1402190	M
chr1	1407030	M
chr1	1420190	M
chr1	1425850	M
chr1	1426590	M
chr1	1427130	M
chr1	1427530	M
chr1	1430430	M
chr1	1430630	M
chr1	1433370	M
chr1	1433990	M
chr1	1434470	M
chr1	1435670	M
chr1	1438190	M
chr1	1439110	M
chr1	1462670	M
chr1	1468790	M
chr1	1471877	M
chr1	1512270	M
chr1	1536830	M
chr1	1539790	M
chr1	1540270	M
chr1	1540650	M
chr1	1543930	M
chr1	1573990	P
chr1	1574630	M
chr1	1599530	M
chr1	1599730	P
chr1	1600170	M
chr1	1615630	P
chr1	1616092	M
chr1	1616250	P
chr1	1627410	M
chr1	1627690	M
chr1	1628590	M
chr1	1629210	M
chr1	1629670	M
chr1	1630470	M
chr1	1631130	M
chr1	1662617	M
chr1	1665870	M
chr1	1728530	M
chr1	1752750	M
chr1	1765250	M
chr1	1777250	M
chr1	1778470	M
chr1	1779900	P
chr1	1780550	P
chr1	1783450	P
chr1	1787030	M
chr1	1789230	M
chr1	1796590	P
chr1	1809670	M
chr1	1814210	M
chr1	1832380	M
chr1	1864870	P
chr1	1869670	M
chr1	1887150	M
chr1	1889970	P
chr1	1890660	P
chr1	1890890	M
chr1	1891150	M
chr1	1894950	M
chr1	1907310	M
chr1	1907610	M
chr1	1914690	P
chr1	1918990	P
chr1	1919090	M
chr1	1919218	M
chr1	1924510	M
chr1	1944390	M
chr1	1959970	M
chr1	1985490	M
chr1	1990570	P
chr1	2003830	M
chr1	2015190	M
chr1	2019330	M
chr1	2019730	M
chr1	2021810	M
chr1	2022600	M
chr1	2025870	P
chr1	2032950	M
chr1	2045010	M
chr1	2046130	P
chr1	2050290	M
chr1	2050670	M
chr1	2073650	M
chr1	2073870	M
chr1	2074070	M
chr1	2088000	M
chr1	2098090	P
chr1	2128490	M
chr1	2148890	M
chr1	2150970	M
chr1	2194010	M
chr1	2203550	P
chr1	2207870	P
chr1	2208430	M
chr1	2208750	P
chr1	2209090	P
chr1	2210190	M
chr1	2212630	M
chr1	2213210	P
chr1	2214250	M
chr1	2227570	M
chr1	2227850	M
chr1	2228890	M
chr1	2229028	M
chr1	2229160	M
chr1	2229310	M
chr1	2229570	M
chr1	2230510	P
chr1	2230870	M
chr1	2234630	M
chr1	2239150	M
chr1	2250980	M
chr1	2251930	P
chr1	2270490	M
chr1	2272150	M
chr1	2279470	P
chr1	2290870	M
chr1	2291890	M
chr1	2306710	M
chr1	2307270	M
chr1	2312340	M
chr1	2313110	P
chr1	2313990	M
chr1	2322230	M
chr1	2322350	M
chr1	2322690	M
chr1	2331010	M
chr1	2345870	M
chr1	2350010	M
chr1	2381910	P
chr1	2391690	M
chr1	2428630	M
chr1	2442850	P
chr1	2443470	P
chr1	2444030	M
chr1	2445900	M
chr1	2446590	M
chr1	2447090	M
chr1	2451950	M
chr1	2456010	M
chr1	2461210	M
chr1	2465630	M
chr1	2466490	M
chr1	2467390	M
chr1	2468210	M
chr1	2471070	M
chr1	2472270	M
chr1	2476250	M
chr1	2480830	M
chr1	2489790	M
chr1	2504970	M
chr1	2504870	M
chr1	2514460	M
chr1	2521180	M
chr1	2525990	P
chr1	2526610	M
chr1	2527490	P
chr1	2528810	M
chr1	2529190	M
chr1	2529470	M
chr1	2529950	M
chr1	2530410	M
chr1	2530670	P
chr1	2532970	M
chr1	2543910	M
chr1	2545070	M
chr1	2548190	M
chr1	2548510	P
chr1	2587290	M
chr1	2592890	M
chr1	2629530	M
chr1	2801770	M
chr1	2806850	M
chr1	2855710	M
chr1	2855990	M
chr1	2857310	M
chr1	2866390	M
chr1	2874950	M
chr1	2875290	M
chr1	2876170	P
chr1	2878970	M
chr1	2883170	M
chr1	2892260	M
chr1	2892510	M
chr1	2906130	M
chr1	2911530	M
chr1	2914910	M
chr1	2922210	M
chr1	2928110	M
chr1	2947490	M
chr1	2966850	P
chr1	2968570	M
chr1	2975970	M
chr1	2980790	M
chr1	2985470	M
chr1	2988030	M
chr1	3012150	M
chr1	3012290	M
chr1	3012670	M
chr1	3031690	M
chr1	3031950	M
chr1	3035750	M
chr1	3063830	P
chr1	3066350	M
chr1	3068030	P
chr1	3068520	M
chr1	3068730	M
chr1	3068890	M
chr1	3069170	M
chr1	3069750	M
chr1	3069990	M
chr1	3070230	M
chr1	3070450	M
chr1	3070900	P
chr1	3073530	P
chr1	3080310	M
chr1	3094070	M
chr1	3101310	M
chr1	3104030	M
chr1	3105690	M
chr1	3107430	M
chr1	3111830	M
chr1	3114010	P
chr1	3115470	M
chr1	3121950	M
chr1	3125990	M
chr1	3126210	P
chr1	3127230	M
chr1	3127410	M
chr1	3132070	M
chr1	3133890	M
chr1	3134650	M
chr1	3134890	M
chr1	3135590	M
chr1	3138990	M
chr1	3139950	M
chr1	3153690	M
chr1	3161360	M
chr1	3161600	M
chr1	3168470	M
chr1	3170670	P
chr1	3171250	M
chr1	3173270	M
chr1	3173470	M
chr1	3183630	M
chr1	3186530	M
chr1	3186710	M
chr1	3195350	M
chr1	3198010	M
chr1	3198770	P
chr1	3199050	M
chr1	3204910	M
chr1	3212190	M
chr1	3215850	M
chr1	3218190	M
chr1	3219370	M
chr1	3219530	M
chr1	3223340	M
chr1	3225300	M
chr1	3227090	P
chr1	3227440	M
chr1	3238570	M
chr1	3240870	M
chr1	3241110	M
chr1	3247980	M
chr1	3248570	P
chr1	3248850	M
chr1	3248990	M
chr1	3249870	M
chr1	3250290	M
chr1	3251850	M
chr1	3258670	M
chr1	3276150	M
chr1	3277090	M
chr1	3284150	M
chr1	3285310	P
chr1	3292250	M
chr1	3293430	M
chr1	3293700	M
chr1	3311203	M
chr1	3312770	M
chr1	3313810	M
chr1	3314850	M
chr1	3315210	M
chr1	3315530	M
chr1	3316040	M
chr1	3318040	M
chr1	3320770	P
chr1	3322330	M
chr1	3323770	M
chr1	3326950	M
chr1	3330040	P
chr1	3330970	M
chr1	3332270	M
chr1	3335550	M
chr1	3340690	M
chr1	3348410	P
chr1	3348670	M
chr1	3349310	M
chr1	3349890	P
chr1	3350990	M
chr1	3352470	M
chr1	3352610	M
chr1	3352830	P
chr1	3359590	M
chr1	3360090	M
chr1	3365730	M
chr1	3366790	M
chr1	3369850	P
chr1	3369970	M
chr1	3372510	M
chr1	3393040	P
chr1	3402390	M
chr1	3404070	M
chr1	3415590	M
chr1	3417290	M
chr1	3420050	M
chr1	3424870	M
chr1	3441610	M
chr1	3454690	M
chr1	3460250	M
chr1	3460790	M
chr1	3463500	M
chr1	3469490	M
chr1	3473460	M
chr1	3477900	M
chr1	3480530	M
chr1	3514570	M
chr1	3516390	M
chr1	3517150	M
chr1	3517450	P
chr1	3523030	M
chr1	3528130	P
chr1	3530990	M
chr1	3531210	M
chr1	3531490	M
chr1	3536650	M
chr1	3538470	M
chr1	3554010	M
chr1	3557530	P
chr1	3566210	M
chr1	3578620	P
chr1	3590550	M
chr1	3610630	M
chr1	3611330	M
chr1	3613590	P
chr1	3624850	P
chr1	3625510	M
chr1	3625750	M
chr1	3628590	M
chr1	3650150	M
chr1	3652310	M
chr1	3652810	P
chr1	3654850	M
chr1	3669010	M
chr1	3690610	M
chr1	3691650	M
chr1	3695790	M
chr1	3699210	M
chr1	3703590	M
chr1	3707530	M
chr1	3709060	P
chr1	3712070	M
chr1	3714610	P
chr1	3717150	M
chr1	3717250	M
chr1	3717490	M
chr1	3718190	M
chr1	3724590	M
chr1	3732930	M
chr1	3740290	M
chr1	3746600	M
chr1	3763760	M
chr1	3775070	P
chr1	3775850	M
chr1	3781150	M
chr1	3796050	M
chr1	3796320	M
chr1	3857690	M
chr1	3872510	M
chr1	3892930	P
chr1	3902730	P
chr1	3903010	M
chr1	3941210	M
chr1	3944930	M
chr1	3972060	M
chr1	4071790	P
chr1	4074310	M
chr1	4095680	M
chr1	4126450	M
chr1	4167630	M
chr1	4213560	M
chr1	4254110	M
chr1	4266930	P
chr1	4341610	M
chr1	4359810	M
chr1	4362540	M
chr1	4395890	P
chr1	4397430	P
chr1	4398330	P
chr1	4416710	M
chr1	4422210	M
chr1	4422490	M
chr1	4422590	M
chr1	4448190	M
chr1	4485510	M
chr1	4547110	M
chr1	4551170	M
chr1	4594530	M
chr1	4603450	M
chr1	4608300	P
chr1	4637530	M
chr1	4652770	M
chr1	4654310	M
chr1	4654550	M
chr1	4655290	M
chr1	4655490	M
chr1	4655960	P
chr1	4656470	M
chr1	4659130	P
chr1	4659450	M
chr1	4674930	M
chr1	4681250	M
chr1	4701050	M
chr1	4709030	M
chr1	4778170	M
chr1	4794710	M
chr1	4796590	M
chr1	4801730	P
chr1	4806170	M
chr1	4826250	M
chr1	4868730	M
chr1	4880830	P
chr1	4932790	M
chr1	4937350	M
chr1	4947790	M
chr1	4963450	M
chr1	4970710	M
chr1	4970890	P
chr1	4975220	M
chr1	4976731	M
chr1	4986470	M
chr1	4987470	M
chr1	5020310	M
chr1	5070290	M
chr1	5084870	P
chr1	5099330	M
chr1	5099770	P
chr1	5148010	P
chr1	5156620	M
chr1	5202130	P
chr1	5220650	M
chr1	5220910	P
chr1	5221070	M
chr1	5226510	M
chr1	5232110	M
chr1	5265610	M
chr1	5274650	M
chr1	5287770	M
chr1	5292090	M
chr1	5297270	M
chr1	5336310	M
chr1	5375750	M
chr1	5381690	M
chr1	5386160	M
chr1	5389190	M
chr1	5396790	M
chr1	5399990	M
chr1	5425010	M
chr1	5425420	M
chr1	5447570	M
chr1	5477850	M
chr1	5486510	M
chr1	5494110	P
chr1	5502490	M
chr1	5502690	M
chr1	5507470	M
chr1	5522530	M
chr1	5526010	M
chr1	5598190	M
chr1	5614130	M
chr1	5623570	M
chr1	5650510	M
chr1	5652690	M
chr1	5652950	M
chr1	5676800	M
chr1	5701160	M
chr1	5704530	M
chr1	5709050	M
chr1	5719070	P
chr1	5745310	M
chr1	5745970	M
chr1	5752390	M
chr1	5752490	M
chr1	5757490	M
chr1	5771390	M
chr1	5774310	M
chr1	5830930	M
chr1	5840790	M
chr1	5843580	P
chr1	5885990	M
chr1	5886220	M
chr1	5961910	M
chr1	5975350	M
chr1	5978320	M
chr1	5985390	P
chr1	5986200	M
chr1	5992230	M
chr1	5992590	M
chr1	5992950	M
chr1	5993150	M
chr1	5993410	M
chr1	5993570	M
chr1	5993790	M
chr1	5994890	M
chr1	6003970	M
chr1	6009630	P
chr1	6014550	M
chr1	6014860	P
chr1	6025430	P
chr1	6028290	M
chr1	6034210	M
chr1	6041630	M
chr1	6048690	P
chr1	6053110	M
chr1	6069750	M
chr1	6082770	M
chr1	6084110	M
chr1	6093270	P
chr1	6098670	M
chr1	6105350	M
chr1	6111870	M
chr1	6144860	M
chr1	6146230	M
chr1	6148810	M
chr1	6153250	M
chr1	6155590	M
chr1	6161550	M
chr1	6164390	M
chr1	6171010	M
chr1	6171710	P
chr1	6180030	M
chr1	6180370	M
chr1	6180810	P
chr1	6181100	M
chr1	6181530	P
chr1	6188650	P
chr1	6199896	M
chr1	6200610	P
chr1	6205050	P
chr1	6206070	M
chr1	6207330	P
chr1	6209130	M
chr1	6209190	M
chr1	6209530	M
chr1	6224770	P
chr1	6224950	M
chr1	6233370	M
chr1	6233570	M
chr1	6234670	M
chr1	6234970	M
chr1	6235430	M
chr1	6235717	M
chr1	6236030	M
chr1	6238830	M
chr1	6239550	M
chr1	6240350	M
chr1	6240550	M
chr1	6242200	M
chr1	6242350	M
chr1	6244150	M
chr1	6245230	M
chr1	6245460	M
chr1	6246910	M
chr1	6249850	M
chr1	6260130	M
chr1	6261130	M
chr1	6263270	M
chr1	6270230	P
chr1	6271150	M
chr1	6273510	P
chr1	6280970	P
chr1	6287750	M
chr1	6330550	P
chr1	6331670	P
chr1	6335710	P
chr1	6335940	M
chr1	6336430	M
chr1	6338890	M
chr1	6343630	M
chr1	6348130	M
chr1	6359050	M
chr1	6374130	P
chr1	6392410	P
chr1	6392810	P
chr1	6393030	M
chr1	6393190	P
chr1	6393270	M
chr1	6393470	M
chr1	6393810	P
chr1	6404830	P
chr1	6413050	P
chr1	6414690	M
chr1	6415410	P
chr1	6416490	M
chr1	6419070	M
chr1	6419690	M
chr1	6420310	P
chr1	6420830	M
chr1	6421270	P
chr1	6423630	P
chr1	6424810	P
chr1	6426490	M
chr1	6427410	P
chr1	6427590	M
chr1	6430290	M
chr1	6431230	P
chr1	6437190	P
chr1	6437490	M
chr1	6438210	M
chr1	6440450	M
chr1	6440750	M
chr1	6441710	P
chr1	6446970	P
chr1	6447090	P
chr1	6447370	M
chr1	6447950	M
chr1	6448330	M
chr1	6448610	P
chr1	6448850	M
chr1	6449040	M
chr1	6450320	M
chr1	6451210	M
chr1	6454610	M
chr1	6455330	M
chr1	6455610	M
chr1	6460010	M
chr1	6460350	M
chr1	6460530	M
chr1	6460930	M
chr1	6464690	M
chr1	6465630	P
chr1	6465920	M
chr1	6466210	P
chr1	6470750	M
chr1	6471650	M
chr1	6471930	P
chr1	6472250	M
chr1	6472590	M
chr1	6474350	M
chr1	6475070	M
chr1	6475690	M
chr1	6475930	M
chr1	6477190	P
chr1	6485030	P
chr1	6488830	M
chr1	6489230	M
chr1	6490050	M
chr1	6490330	P
chr1	6490610	M
chr1	6490970	P
chr1	6491560	M
chr1	6491710	M
chr1	6493410	P
chr1	6494870	P
chr1	6495190	M
chr1	6495330	M
chr1	6495870	P
chr1	6497550	P
chr1	6497750	P
chr1	6499050	P
chr1	6501010	M
chr1	6502070	M
chr1	6507690	M
chr1	6509450	P
chr1	6517670	P
chr1	6519550	P
chr1	6519750	P
chr1	6520150	M
chr1	6523790	P
chr1	6546590	P
chr1	6554290	P
chr1	6580510	P
chr1	6580750	M
chr1	6581030	M
chr1	6582070	M
chr1	6582570	P
chr1	6587570	M
chr1	6588280	M
chr1	6595490	M
chr1	6597350	M
chr1	6600610	P
chr1	6601050	M
chr1	6601250	M
chr1	6601510	M
chr1	6602110	M
chr1	6602290	M
chr1	6602430	M
chr1	6602590	M
chr1	6602770	M
chr1	6602810	M
chr1	6602970	M
chr1	6603118	P
chr1	6603183	P
chr1	6603350	P
chr1	6603550	M
chr1	6603890	P
chr1	6604070	P
chr1	6604370	M
chr1	6609530	M
chr1	6614050	M
chr1	6614250	M
chr1	6614450	M
chr1	6614770	M
chr1	6622590	P
chr1	6623480	M
chr1	6623770	M
chr1	6624750	P
chr1	6625050	P
chr1	6625630	P
chr1	6638430	P
chr1	6651590	M
chr1	6652170	M
chr1	6653970	M
chr1	6653810	M
chr1	6663430	P
chr1	6665730	M
chr1	6674990	P
chr1	6690390	M
chr1	6701570	M
chr1	6703210	M
chr1	6704370	M
chr1	6706950	M
chr1	6720190	M
chr1	6722910	M
chr1	6723860	P
chr1	6724890	M
chr1	6734760	M
chr1	6743990	M
chr1	6757930	M
chr1	6761390	M
chr1	6771310	M
chr1	6771450	M
chr1	6782350	P
chr1	6784070	M
chr1	6784630	M
chr1	6784980	M
chr1	6785190	M
chr1	6785850	M
chr1	6786230	M
chr1	6789170	M
chr1	6789270	P
chr1	6794350	M
chr1	6795810	M
chr1	6800930	M
chr1	6801350	M
chr1	6803570	M
chr1	6805250	M
chr1	6807970	P
chr1	6809670	M
chr1	6811750	M
chr1	6820610	M
chr1	6820990	M
chr1	6822670	M
chr1	6822990	M
chr1	6823250	M
chr1	6824030	M
chr1	6824870	P
chr1	6827990	P
chr1	6831570	M
chr1	6834590	M
chr1	6858790	P
chr1	6860190	P
chr1	6869170	P
chr1	6869770	P
chr1	6870200	M
chr1	6870330	M
chr1	6872750	M
chr1	6872900	M
chr1	6873810	M
chr1	6878330	M
chr1	6890070	M
chr1	6892390	M
chr1	6897940	M
chr1	6899350	M
chr1	6899810	M
chr1	6912230	P
chr1	6912510	M
chr1	6912720	P
chr1	6914970	M
chr1	6918400	M
chr1	6918710	P
chr1	6918830	P
chr1	6919090	M
chr1	6922790	P
chr1	6924650	M
chr1	6928310	P
chr1	6932270	P
chr1	6935590	M
chr1	6936130	P
chr1	6936490	M
chr1	6949090	M
chr1	6953220	M
chr1	6956670	M
chr1	6958610	M
chr1	6958850	M
chr1	6960490	M
chr1	6965410	M
chr1	6965700	M
chr1	6965870	M
chr1	6967880	M
chr1	6969270	M
chr1	6970410	P
chr1	6971230	M
chr1	6972650	P
chr1	6976210	P
chr1	6979410	M
chr1	6985250	P
chr1	6985810	M
chr1	6988090	P
chr1	6989410	M
chr1	6991170	M
chr1	7003850	M
chr1	7014030	M
chr1	7016370	P
chr1	7019750	P
chr1	7025220	M
chr1	7037050	M
chr1	7040130	M
chr1	7041500	M
chr1	7042670	P
chr1	7042910	M
chr1	7048050	P
chr1	7060890	M
chr1	7061030	M
chr1	7077310	P
chr1	7077450	M
chr1	7077810	P
chr1	7078190	M
chr1	7093490	P
chr1	7094390	M
chr1	7094710	P
chr1	7097220	P
chr1	7100530	P
chr1	7101260	P
chr1	7101410	M
chr1	7106910	M
chr1	7110090	M
chr1	7110510	M
chr1	7118030	P
chr1	7119030	M
chr1	7151050	M
chr1	7172990	M
chr1	7187330	P
chr1	7203730	P
chr1	7208090	P
chr1	7209550	M
chr1	7218430	M
chr1	7219230	P
chr1	7223750	M
chr1	7230510	M
chr1	7233050	M
chr1	7236290	M
chr1	7248150	M
chr1	7248970	M
chr1	7250670	M
chr1	7252970	M
chr1	7263190	M
chr1	7263450	M
chr1	7263770	P
chr1	7267730	P
chr1	7279520	M
chr1	7291730	P
chr1	7291870	M
chr1	7292260	M
chr1	7292480	P
chr1	7293930	P
chr1	7299490	M
chr1	7300190	P
chr1	7301090	M
chr1	7311750	P
chr1	7313390	P
chr1	7332270	M
chr1	7332390	M
chr1	7333870	M
chr1	7334630	M
chr1	7334870	M
chr1	7340150	P
chr1	7341360	P
chr1	7346410	P
chr1	7348790	P
chr1	7363150	P
chr1	7363350	M
chr1	7363650	P
chr1	7366480	P
chr1	7366590	P
chr1	7366950	M
chr1	7367150	M
chr1	7374110	M
chr1	7385470	M
chr1	7389630	P
chr1	7402270	P
chr1	7427590	M
chr1	7430850	M
chr1	7430950	M
chr1	7431050	M
chr1	7447290	P
chr1	7455450	M
chr1	7461010	P
chr1	7469750	M
chr1	7471990	M
chr1	7477420	M
chr1	7478610	M
chr1	7486030	M
chr1	7491670	M
chr1	7494260	M
chr1	7496050	P
chr1	7502390	M
chr1	7534430	M
chr1	7534290	M
chr1	7536330	M
chr1	7549490	P
chr1	7551590	M
chr1	7554530	P
chr1	7554990	M
chr1	7555150	P
chr1	7557450	P
chr1	7560310	P
chr1	7562330	M
chr1	7570550	M
chr1	7574570	M
chr1	7581370	M
chr1	7585210	M
chr1	7587670	M
chr1	7594510	P
chr1	7596770	M
chr1	7609390	M
chr1	7613640	P
chr1	7614610	M
chr1	7617130	P
chr1	7621990	M
chr1	7624070	M
chr1	7630590	M
chr1	7632470	M
chr1	7637330	M
chr1	7641110	P
chr1	7644270	P
chr1	7647410	M
chr1	7650990	M
chr1	7651410	P
chr1	7657830	M
chr1	7667730	M
chr1	7668690	M
chr1	7669650	M
chr1	7673070	M
chr1	7678930	P
chr1	7680050	P
chr1	7680410	M
chr1	7682070	P
chr1	7682330	P
chr1	7695490	P
chr1	7704650	M
chr1	7705470	M
chr1	7705770	M
chr1	7719910	M
chr1	7727990	P
chr1	7728250	P
chr1	7730010	P
chr1	7745990	M
chr1	7749350	M
chr1	7752990	M
chr1	7755650	M
chr1	7768790	M
chr1	7770110	P
chr1	7770850	P
chr1	7771270	M
chr1	7771590	P
chr1	7774110	P
chr1	7781690	P
chr1	7786990	P
chr1	7826570	M
chr1	7847830	M
chr1	7852990	M
chr1	7858200	M
chr1	7886590	P
chr1	7916400	P
chr1	7938250	M
chr1	7940910	M
chr1	7951650	P
chr1	7954250	M
chr1	7956630	P
chr1	7964670	P
chr1	7971270	M
chr1	7975450	P
chr1	7985050	M
chr1	7988790	P
chr1	7989100	P
chr1	7991950	P
chr1	7992250	P
chr1	8003130	P
chr1	8003630	M
chr1	8004110	M
chr1	8004730	M
chr1	8004950	P
chr1	8005250	P
chr1	8006510	M
chr1	8008710	P
chr1	8015170	M
chr1	8015570	M
chr1	8016010	P
chr1	8016430	M
chr1	8017610	P
chr1	8017770	M
chr1	8018090	M
chr1	8018950	M
chr1	8020210	M
chr1	8022980	P
chr1	8024090	M
chr1	8025170	M
chr1	8025770	P
chr1	8026370	M
chr1	8026650	P
chr1	8027530	M
chr1	8028341	M
chr1	8028490	M
chr1	8028810	M
chr1	8028929	P
chr1	8029230	M
chr1	8031390	M
chr1	8032530	P
chr1	8032680	P
chr1	8040810	P
chr1	8046170	M
chr1	8047750	M
chr1	8047950	M
chr1	8059250	M
chr1	8063850	M
chr1	8070490	M
chr1	8071070	M
chr1	8075650	P
chr1	8077270	M
chr1	8077370	M
chr1	8078410	M
chr1	8084010	M
chr1	8084290	P
chr1	8090390	M
chr1	8090530	P
chr1	8091710	P
chr1	8092390	M
chr1	8094590	M
chr1	8094710	M
chr1	8094970	P
chr1	8096790	M
chr1	8097630	M
chr1	8117130	M
chr1	8121070	M
chr1	8121510	P
chr1	8129090	P
chr1	8134250	P
chr1	8137970	M
chr1	8143150	M
chr1	8148070	M
chr1	8155710	P
chr1	8167450	M
chr1	8169910	M
chr1	8182590	M
chr1	8190050	M
chr1	8190190	M
chr1	8194710	P
chr1	8200510	M
chr1	8202710	M
chr1	8203190	P
chr1	8206610	M
chr1	8212110	M
chr1	8217290	M
chr1	8239470	M
chr1	8259210	M
chr1	8259830	M
chr1	8274590	M
chr1	8283190	P
chr1	8283330	M
chr1	8294450	M
chr1	8302190	M
chr1	8314470	M
chr1	8318090	M
chr1	8343870	M
chr1	8349150	M
chr1	8352710	M
chr1	8363590	P
chr1	8364070	M
chr1	8367930	M
chr1	8370630	M
chr1	8370830	M
chr1	8371030	M
chr1	8372830	P
chr1	8372950	P
chr1	8373730	M
chr1	8373850	P
chr1	8374090	P
chr1	8374470	P
chr1	8376630	P
chr1	8381850	P
chr1	8384870	P
chr1	8389150	M
chr1	8392750	M
chr1	8394930	M
chr1	8395130	M
chr1	8396790	P
chr1	8407150	P
chr1	8407850	M
chr1	8408330	M
chr1	8408550	M
chr1	8410990	M
chr1	8411960	M
chr1	8412370	M
chr1	8412690	M
chr1	8415320	M
chr1	8415750	M
chr1	8416090	P
chr1	8417070	M
chr1	8419350	M
chr1	8420110	M
chr1	8420470	M
chr1	8421950	P
chr1	8422710	M
chr1	8422990	P
chr1	8423130	P
chr1	8423430	P
chr1	8423830	M
chr1	8423990	M
chr1	8424290	M
chr1	8424430	M
chr1	8424730	M
chr1	8424850	M
chr1	8424970	M
chr1	8427730	M
chr1	8430670	P
chr1	8431210	P
chr1	8435690	M
chr1	8435940	M
chr1	8438650	P
chr1	8439090	M
chr1	8439370	M
chr1	8441650	M
chr1	8443690	P
chr1	8444020	P
chr1	8449010	P
chr1	8449130	P
chr1	8450470	P
chr1	8456110	P
chr1	8456490	P
chr1	8460310	P
chr1	8460750	M
chr1	8460990	M
chr1	8461570	M
chr1	8463310	M
chr1	8474530	M
chr1	8477510	P
chr1	8477790	P
chr1	8478150	P
chr1	8483150	M
chr1	8494860	P
chr1	8497330	P
chr1	8497470	M
chr1	8510670	M
chr1	8516640	M
chr1	8517270	P
chr1	8517790	M
chr1	8517930	M
chr1	8525390	P
chr1	8525650	M
chr1	8525840	M
chr1	8526070	M
chr1	8551790	P
chr1	8552330	P
chr1	8556990	M
chr1	8560990	P
chr1	8561250	M
chr1	8562830	M
chr1	8563510	P
chr1	8571570	M
chr1	8571770	M
chr1	8572270	P
chr1	8578330	M
chr1	8578720	M
chr1	8583230	M
chr1	8586650	M
chr1	8590910	M
chr1	8596150	M
chr1	8596840	M
chr1	8599730	M
chr1	8604210	M
chr1	8612310	M
chr1	8622110	M
chr1	8626090	M
chr1	8626280	P
chr1	8628810	M
chr1	8629430	M
chr1	8629650	M
chr1	8632320	M
chr1	8632630	M
chr1	8634540	M
chr1	8639370	M
chr1	8640350	M
chr1	8641150	M
chr1	8641760	P
chr1	8643740	P
chr1	8644310	M
chr1	8649210	M
chr1	8660340	P
chr1	8661490	P
chr1	8663290	P
chr1	8663610	P
chr1	8666570	M
chr1	8666740	P
chr1	8668390	M
chr1	8669780	M
chr1	8670080	M
chr1	8674690	M
chr1	8674790	M
chr1	8675050	M
chr1	8675170	M
chr1	8679320	M
chr1	8679530	M
chr1	8680170	P
chr1	8680510	M
chr1	8681450	M
chr1	8682770	M
chr1	8687730	M
chr1	8690190	P
chr1	8700650	P
chr1	8701130	M
chr1	8701590	M
chr1	8701930	M
chr1	8702110	M
chr1	8702310	M
chr1	8702870	M
chr1	8703130	P
chr1	8703282	M
chr1	8703510	P
chr1	8703730	M
chr1	8705330	P
chr1	8706500	M
chr1	8707130	M
chr1	8711370	P
chr1	8712170	M
chr1	8712530	M
chr1	8712930	M
chr1	8713150	M
chr1	8714390	M
chr1	8717390	M
chr1	8718810	P
chr1	8726670	M
chr1	8728090	M
chr1	8728670	M
chr1	8731370	M
chr1	8733670	M
chr1	8741470	P
chr1	8742230	M
chr1	8745530	P
chr1	8748250	P
chr1	8748650	M
chr1	8752640	M
chr1	8753130	M
chr1	8753930	M
chr1	8754330	M
chr1	8755190	M
chr1	8755550	P
chr1	8757190	P
chr1	8764150	M
chr1	8765290	M
chr1	8767230	M
chr1	8778110	M
chr1	8780470	M
chr1	8780610	M
chr1	8782170	M
chr1	8787430	M
chr1	8789450	P
chr1	8789770	M
chr1	8790110	M
chr1	8792590	M
chr1	8798600	M
chr1	8802530	M
chr1	8809530	P
chr1	8812270	M
chr1	8813250	M
chr1	8815070	M
chr1	8815710	M
chr1	8815850	M
chr1	8816050	M
chr1	8816350	M
chr1	8816490	M
chr1	8816640	M
chr1	8816930	P
chr1	8817110	P
chr1	8817290	M
chr1	8817430	M
chr1	8817750	M
chr1	8818330	M
chr1	8818690	M
chr1	8821800	M
chr1	8822750	P
chr1	8822890	M
chr1	8829710	P
chr1	8836430	M
chr1	8837230	M
chr1	8854370	M
chr1	8865770	M
chr1	8870850	M
chr1	8873750	M
chr1	8879130	M
chr1	8880190	M
chr1	8880470	M
chr1	8909810	M
chr1	8915370	P
chr1	8915650	M
chr1	9010190	M
chr1	9018240	M
chr1	9026470	M
chr1	9037610	P
chr1	9038430	M
chr1	9039850	M
chr1	9069470	P
chr1	9069650	M
chr1	9069770	P
chr1	9075070	P
chr1	9075210	P
chr1	9079070	P
chr1	9079310	M
chr1	9082810	M
chr1	9083450	P
chr1	9089130	P
chr1	9101730	P
chr1	9110950	M
chr1	9115110	P
chr1	9120550	P
chr1	9126710	M
chr1	9127670	M
chr1	9128850	M
chr1	9129910	M
chr1	9134350	M
chr1	9135290	P
chr1	9135650	P
chr1	9142430	M
chr1	9143510	M
chr1	9145430	P
chr1	9149930	P
chr1	9150130	P
chr1	9151090	P
chr1	9151730	M
chr1	9162110	M
chr1	9163810	M
chr1	9164130	M
chr1	9172310	P
chr1	9176690	M
chr1	9181470	P
chr1	9182170	M
chr1	9182370	P
chr1	9182950	P
chr1	9196290	P
chr1	9196630	M
chr1	9196770	M
chr1	9196950	P
chr1	9197930	M
chr1	9198810	M
chr1	9201530	M
chr1	9201870	M
chr1	9203740	M
chr1	9207270	P
chr1	9207930	P
chr1	9225590	M
chr1	9231790	M
chr1	9231920	P
chr1	9233530	M
chr1	9234910	M
chr1	9239860	P
chr1	9240230	P
chr1	9242480	P
chr1	9242650	P
chr1	9242770	M
chr1	9245000	M
chr1	9249750	P
chr1	9250650	P
chr1	9250870	P
chr1	9251250	P
chr1	9251690	P
chr1	9252060	P
chr1	9253210	P
chr1	9278330	P
chr1	9282240	M
chr1	9286910	P
chr1	9289190	M
chr1	9290430	P
chr1	9292890	M
chr1	9293610	M
chr1	9294630	M
chr1	9295470	M
chr1	9296050	P
chr1	9298010	M
chr1	9302910	P
chr1	9303310	P
chr1	9311210	M
chr1	9315850	M
chr1	9318030	M
chr1	9320230	P
chr1	9321250	M
chr1	9322510	P
chr1	9323010	M
chr1	9324690	M
chr1	9326790	M
chr1	9333210	M
chr1	9339010	M
chr1	9340450	M
chr1	9341070	P
chr1	9341630	P
chr1	9345670	M
chr1	9346150	M
chr1	9346790	P
chr1	9351830	P
chr1	9370590	M
chr1	9371480	M
chr1	9371730	M
chr1	9371870	M
chr1	9376110	M
chr1	9384930	M
chr1	9398090	M
chr1	9398290	P
chr1	9399750	M
chr1	9400130	M
chr1	9400810	M
chr1	9401710	P
chr1	9402010	M
chr1	9402930	P
chr1	9407210	M
chr1	9412930	P
chr1	9413270	M
chr1	9413530	P
chr1	9413770	P
chr1	9414070	M
chr1	9417930	M
chr1	9425950	P
chr1	9426490	M
chr1	9429524	P
chr1	9435290	M
chr1	9436450	P
chr1	9438190	P
chr1	9438402	M
chr1	9438570	M
chr1	9441570	P
chr1	9441680	M
chr1	9441910	M
chr1	9442470	M
chr1	9442650	M
chr1	9444130	M
chr1	9446270	P
chr1	9449350	M
chr1	9449550	M
chr1	9453010	M
chr1	9455710	P
chr1	9455950	M
chr1	9465810	P
chr1	9466980	M
chr1	9467150	M
chr1	9467550	M
chr1	9471950	M
chr1	9472610	M
chr1	9473230	M
chr1	9477310	M
chr1	9486670	M
chr1	9491230	M
chr1	9501290	P
chr1	9507090	P
chr1	9538530	P
chr1	9539330	P
chr1	9539576	M
chr1	9539910	P
chr1	9541710	M
chr1	9542430	M
chr1	9542630	M
chr1	9552170	P
chr1	9561630	M
chr1	9573090	M
chr1	9574790	M
chr1	9588670	M
chr1	9591850	P
chr1	9593610	M
chr1	9596710	P
chr1	9604210	M
chr1	9621780	P
chr1	9623790	P
chr1	9629590	P
chr1	9629870	M
chr1	9651770	P
chr1	9652550	M
chr1	9653690	P
chr1	9654630	M
chr1	9655350	M
chr1	9659510	P
chr1	9662370	M
chr1	9684990	M
chr1	9686070	M
chr1	9688010	P
chr1	9689170	P
chr1	9689450	M
chr1	9689710	M
chr1	9690090	M
chr1	9690290	M
chr1	9691250	M
chr1	9702430	P
chr1	9704890	M
chr1	9715670	M
chr1	9716570	M
chr1	9717530	P
chr1	9717770	M
chr1	9719290	P
chr1	9721540	M
chr1	9721970	M
chr1	9727050	P
chr1	9729050	M
chr1	9755650	M
chr1	9755820	M
chr1	9781840	M
chr1	9784730	M
chr1	9803210	M
chr1	9811430	M
chr1	9816950	M
chr1	9817050	M
chr1	9823110	P
chr1	9823910	M
chr1	9824030	M
chr1	9824630	M
chr1	9825630	P
chr1	9825850	P
chr1	9828070	P
chr1	9837030	M
chr1	9840370	P
chr1	9842110	P
chr1	9843030	M
chr1	9846050	M
chr1	9847110	P
chr1	9848190	P
chr1	9850290	M
chr1	9850620	P
chr1	9852610	M
chr1	9853110	P
chr1	9859450	P
chr1	9861030	P
chr1	9861530	M
chr1	9863990	P
chr1	9867650	M
chr1	9871240	M
chr1	9872930	M
chr1	9875250	P
chr1	9877400	P
chr1	9878030	M
chr1	9878250	M
chr1	9882780	P
chr1	9890530	M
chr1	9891470	M
chr1	9893410	M
chr1	9900530	P
chr1	9901350	M
chr1	9901970	M
chr1	9902250	M
chr1	9904770	P
chr1	9906670	M
chr1	9909050	M
chr1	9909370	M
chr1	9909730	M
chr1	9910290	M
chr1	9910890	M
chr1	9911150	M
chr1	9914590	P
chr1	9914730	M
chr1	9916680	M
chr1	9922490	M
chr1	9926640	M
chr1	9926790	M
chr1	9929590	M
chr1	9931990	M
chr1	9934790	M
chr1	9942550	M
chr1	9942770	P
chr1	9943410	M
chr1	9950510	P
chr1	9991070	M
chr1	9991190	M
chr1	10011570	M
chr1	10020890	M
chr1	10031730	M
chr1	10032870	M
chr1	10033220	M
chr1	10033390	M
chr1	10033710	M
chr1	10034630	M
chr1	10043790	P
chr1	10046170	P
chr1	10054650	M
chr1	10058910	M
chr1	10059540	M
chr1	10067210	P
chr1	10068790	P
chr1	10074570	P
chr1	10095500	M
chr1	10098650	M
chr1	10105670	M
chr1	10117350	M
chr1	10123330	P
chr1	10123650	M
chr1	10128290	M
chr1	10144310	P
chr1	10148290	P
chr1	10149430	P
chr1	10153130	P
chr1	10155270	M
chr1	10170470	P
chr1	10171330	M
chr1	10178790	M
chr1	10179160	P
chr1	10179890	M
chr1	10187150	P
chr1	10194670	M
chr1	10197210	M
chr1	10201450	M
chr1	10204210	M
chr1	10208750	M
chr1	10210010	M
chr1	10210263	M
chr1	10211590	M
chr1	10212010	M
chr1	10213510	M
chr1	10225790	M
chr1	10230890	M
chr1	10232370	M
chr1	10236990	M
chr1	10243030	M
chr1	10253930	M
chr1	10254100	M
chr1	10258110	M
chr1	10263600	M
chr1	10266130	M
chr1	10267550	M
chr1	10268120	M
chr1	10272450	M
chr1	10280850	M
chr1	10281110	M
chr1	10283510	M
chr1	10285310	M
chr1	10286470	P
chr1	10292410	M
chr1	10295670	M
chr1	10295930	M
chr1	10298400	M
chr1	10299350	M
chr1	10303510	M
chr1	10304490	M
chr1	10305430	M
chr1	10308110	P
chr1	10308290	M
chr1	10318330	P
chr1	10320090	M
chr1	10324830	M
chr1	10325750	P
chr1	10336010	P
chr1	10337150	M
chr1	10338230	P
chr1	10339250	P
chr1	10339810	M
chr1	10339990	M
chr1	10341370	P
chr1	10342130	M
chr1	10347630	P
chr1	10352140	M
chr1	10361710	M
chr1	10376350	P
chr1	10377470	P
chr1	10377590	M
chr1	10378970	M
chr1	10379290	M
chr1	10381080	M
chr1	10387730	P
chr1	10388250	M
chr1	10398930	M
chr1	10399670	M
chr1	10415570	P
chr1	10418930	M
chr1	10430410	M
chr1	10440490	M
chr1	10449940	M
chr1	10450720	M
chr1	10451030	P
chr1	10451390	M
chr1	10451510	P
chr1	10463510	M
chr1	10467270	M
chr1	10471890	P
chr1	10472130	P
chr1	10472310	M
chr1	10472610	M
chr1	10474790	P
chr1	10474910	M
chr1	10475190	M
chr1	10475350	M
chr1	10475730	P
chr1	10477010	M
chr1	10494830	M
chr1	10495270	M
chr1	10495550	P
chr1	10495712	M
chr1	10496150	P
chr1	10498450	M
chr1	10502410	M
chr1	10504290	M
chr1	10504490	M
chr1	10507460	M
chr1	10507650	M
chr1	10508810	P
chr1	10509980	M
chr1	10510320	M
chr1	10510930	M
chr1	10511090	M
chr1	10511370	M
chr1	10513930	M
chr1	10514610	M
chr1	10515050	M
chr1	10515810	P
chr1	10516370	M
chr1	10516530	M
chr1	10519290	M
chr1	10520700	M
chr1	10522750	P
chr1	10525370	P
chr1	10528530	M
chr1	10528850	M
chr1	10529970	M
chr1	10530490	M
chr1	10530780	P
chr1	10530990	M
chr1	10532790	M
chr1	10536650	M
chr1	10537590	M
chr1	10539610	M
chr1	10540510	M
chr1	10540810	P
chr1	10541510	M
chr1	10548390	M
chr1	10550430	P
chr1	10551490	P
chr1	10555830	M
chr1	10556550	M
chr1	10561730	M
chr1	10566110	P
chr1	10578270	M
chr1	10583850	M
chr1	10591190	M
chr1	10591610	P
chr1	10592570	M
chr1	10594810	P
chr1	10598050	M
chr1	10598510	M
chr1	10599350	M
chr1	10599470	P
chr1	10599750	P
chr1	10601570	P
chr1	10601890	M
chr1	10604230	P
chr1	10605190	M
chr1	10607420	M
chr1	10608890	P
chr1	10611410	P
chr1	10623130	M
chr1	10625770	M
chr1	10626210	M
chr1	10628890	P
chr1	10632490	M
chr1	10635280	M
chr1	10635510	M
chr1	10636140	M
chr1	10639150	M
chr1	10639450	M
chr1	10640450	M
chr1	10642730	P
chr1	10646530	M
chr1	10646650	M
chr1	10649110	M
chr1	10649850	M
chr1	10650750	M
chr1	10651030	M
chr1	10651450	M
chr1	10651590	M
chr1	10653950	M
chr1	10658630	M
chr1	10663510	M
chr1	10663990	M
chr1	10665470	M
chr1	10666090	P
chr1	10667990	M
chr1	10668400	M
chr1	10672270	M
chr1	10672510	M
chr1	10672740	M
chr1	10673550	M
chr1	10675110	M
chr1	10675280	M
chr1	10675530	M
chr1	10677210	P
chr1	10677640	P
chr1	10677790	P
chr1	10678330	M
chr1	10678530	M
chr1	10678730	M
chr1	10679050	P
chr1	10679430	M
chr1	10679790	M
chr1	10679990	M
chr1	10681970	M
chr1	10682220	M
chr1	10682740	M
chr1	10683130	M
chr1	10685400	M
chr1	10686250	M
chr1	10686513	M
chr1	10686690	M
chr1	10687570	P
chr1	10687950	M
chr1	10691930	M
chr1	10692570	M
chr1	10692810	M
chr1	10693380	M
chr1	10693630	M
chr1	10693830	M
chr1	10694090	M
chr1	10694470	M
chr1	10697740	M
chr1	10700190	M
chr1	10701330	M
chr1	10701550	M
chr1	10704570	M
chr1	10704710	M
chr1	10705990	M
chr1	10706630	M
chr1	10707410	M
chr1	10709410	M
chr1	10713000	M
chr1	10714590	M
chr1	10714840	M
chr1	10717490	M
chr1	10717790	M
chr1	10720670	M
chr1	10721466	M
chr1	10721790	P
chr1	10722930	M
[truncated: 537,946+ more rows]

## Sheet: S4_FP_all
chromosome	start	end	constraint_depth(mam/prim)
chr1	268011	268024	M
chr1	629512	629527	M
chr1	629530	629546	M
chr1	629550	629567	M
chr1	629568	629592	M
chr1	629933	629980	M
chr1	630021	630065	M
chr1	630158	630209	M
chr1	630703	630716	M
chr1	630758	630771	M
chr1	631355	631365	M
chr1	631373	631393	M
chr1	631427	631501	M
chr1	631512	631536	M
chr1	631546	631560	M
chr1	631576	631587	M
chr1	631613	631624	M
chr1	631672	631693	M
chr1	631704	631715	M
chr1	631736	631749	M
chr1	631792	631806	M
chr1	631811	631827	M
chr1	631839	631853	M
chr1	631865	631878	M
chr1	632304	632317	M
chr1	632325	632337	M
chr1	632352	632368	M
chr1	632362	632382	M
chr1	632382	632404	M
chr1	632472	632510	M
chr1	632767	632797	M
chr1	632817	632842	M
chr1	632863	632881	M
chr1	632903	632931	M
chr1	632936	632952	M
chr1	632958	632970	M
chr1	632982	632991	M
chr1	633053	633073	M
chr1	633063	633085	M
chr1	633083	633097	M
chr1	633120	633143	M
chr1	633532	633550	M
chr1	634018	634053	M
chr1	634059	634116	M
chr1	634104	634152	M
chr1	634307	634334	M
chr1	634373	634389	M
chr1	634407	634426	M
chr1	634533	634571	M
chr1	634579	634598	M
chr1	634602	634624	M
chr1	634654	634698	M
chr1	634717	634752	M
chr1	634798	634824	M
chr1	778871	778888	M
chr1	778927	778941	M
chr1	778952	778961	M
chr1	795003	795020	P
chr1	817238	817268	P
chr1	818687	818697	P
chr1	831522	831529	P
chr1	869944	869964	M
chr1	876965	876976	M
chr1	877002	877020	M
chr1	877076	877088	M
chr1	905275	905305	M
chr1	910162	910178	M
chr1	910243	910260	M
chr1	916669	916682	M
chr1	916690	916702	M
chr1	916756	916767	M
chr1	916787	916802	M
chr1	916873	916890	M
chr1	916912	916920	M
chr1	917475	917509	M
chr1	917531	917540	M
chr1	921117	921140	M
chr1	921148	921158	M
chr1	921167	921182	M
chr1	921201	921211	M
chr1	921236	921251	M
chr1	921242	921266	M
chr1	921260	921274	M
chr1	923837	923868	M
chr1	923874	923887	M
chr1	923913	923932	M
chr1	923946	923962	M
chr1	923998	924010	M
chr1	924024	924044	M
chr1	924092	924137	M
chr1	924145	924175	M
chr1	924194	924226	M
chr1	924229	924244	M
chr1	924268	924296	M
chr1	924320	924355	P
chr1	924793	924805	M
chr1	924852	924862	M
chr1	924899	924910	M
chr1	924931	924963	M
chr1	925110	925145	M
chr1	925250	925276	M
chr1	925656	925666	P
chr1	933640	933717	M
chr1	935809	935837	M
chr1	935891	935898	M
chr1	935975	935998	M
chr1	936015	936051	M
chr1	939275	939282	M
chr1	939329	939336	M
chr1	940113	940150	M
chr1	940185	940195	M
chr1	940210	940226	M
chr1	940237	940254	M
chr1	940292	940317	M
chr1	940358	940370	M
chr1	940422	940443	M
chr1	940482	940495	M
chr1	940497	940506	M
chr1	941813	941825	M
chr1	941836	941847	M
chr1	941855	941866	M
chr1	941891	941902	P
chr1	941922	941932	M
chr1	941949	941957	M
chr1	941974	941989	M
chr1	942033	942046	M
chr1	942141	942156	M
chr1	942539	942573	M
chr1	943249	943264	M
chr1	943280	943312	M
chr1	943322	943330	M
chr1	943336	943353	M
chr1	944556	944594	M
chr1	944826	944837	M
chr1	944867	944892	M
chr1	951560	951578	M
chr1	959308	959347	M
chr1	960535	960556	M
chr1	960604	960620	P
chr1	960656	960679	M
chr1	960718	960731	M
chr1	960785	960808	M
chr1	961291	961335	M
chr1	961343	961359	M
chr1	963376	963395	M
chr1	963432	963439	M
chr1	966459	966478	M
chr1	966524	966536	M
chr1	966542	966566	M
chr1	966712	966765	M
chr1	966793	966826	M
chr1	966944	966958	M
chr1	966975	966984	M
chr1	966990	967001	M
chr1	967044	967056	M
chr1	970548	970559	M
chr1	970699	970706	M
chr1	971493	971539	M
chr1	976046	976058	M
chr1	976095	976120	M
chr1	976212	976223	M
chr1	976230	976238	M
chr1	976240	976257	M
chr1	976481	976500	M
chr1	976536	976549	M
chr1	976553	976574	M
chr1	976582	976595	M
chr1	980809	980832	M
chr1	982268	982279	M
chr1	984315	984337	M
chr1	999064	999089	M
chr1	999280	999299	M
chr1	999305	999337	M
chr1	999340	999401	M
chr1	999412	999432	M
chr1	999594	999607	M
chr1	999700	999714	M
chr1	999749	999764	M
chr1	999778	999824	M
chr1	1013389	1013403	M
chr1	1013464	1013481	M
chr1	1015557	1015568	P
chr1	1019447	1019458	M
chr1	1019486	1019513	M
chr1	1019575	1019586	M
chr1	1019729	1019748	M
chr1	1019766	1019776	M
chr1	1019779	1019797	M
chr1	1019870	1019883	M
chr1	1019908	1019919	M
chr1	1019929	1020001	M
chr1	1020034	1020047	M
chr1	1020059	1020070	M
chr1	1020088	1020107	M
chr1	1020132	1020144	M
chr1	1020632	1020649	P
chr1	1020873	1020890	P
chr1	1021142	1021149	M
chr1	1021146	1021157	M
chr1	1021170	1021180	M
chr1	1021220	1021246	M
chr1	1021254	1021271	M
chr1	1021275	1021299	M
chr1	1021627	1021646	M
chr1	1023864	1023877	P
chr1	1024744	1024761	M
chr1	1024782	1024795	P
chr1	1024811	1024820	M
chr1	1024849	1024869	M
chr1	1027069	1027085	M
chr1	1031376	1031384	M
chr1	1031463	1031472	M
chr1	1032954	1032970	P
chr1	1033095	1033120	M
chr1	1033324	1033340	P
chr1	1033916	1033944	M
chr1	1033967	1033976	M
chr1	1034590	1034618	M
chr1	1034626	1034649	M
chr1	1034666	1034679	M
chr1	1034714	1034721	M
chr1	1040688	1040698	M
chr1	1040760	1040775	M
chr1	1040785	1040793	M
chr1	1040823	1040834	M
chr1	1040843	1040856	M
chr1	1041164	1041175	M
chr1	1041349	1041358	M
chr1	1048919	1048930	M
chr1	1048956	1048968	M
chr1	1050947	1050959	M
chr1	1051009	1051018	M
chr1	1063954	1063968	M
chr1	1063964	1063986	M
chr1	1064062	1064086	P
chr1	1064206	1064221	M
chr1	1064294	1064303	M
chr1	1064375	1064382	M
chr1	1064391	1064401	M
chr1	1064554	1064570	M
chr1	1065750	1065757	P
chr1	1067232	1067242	M
chr1	1069207	1069216	M
chr1	1069236	1069245	M
chr1	1069252	1069287	M
chr1	1069274	1069291	M
chr1	1073336	1073346	M
chr1	1073862	1073882	M
chr1	1073917	1073950	M
chr1	1074029	1074044	M
chr1	1074195	1074210	M
chr1	1074324	1074347	M
chr1	1074351	1074362	M
chr1	1079491	1079529	M
chr1	1079606	1079624	M
chr1	1103236	1103245	M
chr1	1116041	1116072	M
chr1	1116090	1116098	M
chr1	1116100	1116128	M
chr1	1116186	1116209	M
chr1	1122260	1122281	M
chr1	1124871	1124884	M
chr1	1124894	1124914	M
chr1	1128534	1128542	M
chr1	1128576	1128589	M
chr1	1128631	1128644	M
chr1	1130565	1130575	M
chr1	1136743	1136750	P
chr1	1136936	1136945	P
chr1	1144035	1144042	M
chr1	1150325	1150341	M
chr1	1158309	1158369	M
chr1	1161821	1161834	M
chr1	1161881	1161896	M
chr1	1162737	1162753	M
chr1	1162783	1162811	M
chr1	1162827	1162837	M
chr1	1162861	1162876	M
chr1	1162885	1162906	M
chr1	1164620	1164629	M
chr1	1164697	1164711	M
chr1	1164796	1164809	M
chr1	1164977	1164986	M
chr1	1166311	1166318	P
chr1	1173857	1173872	M
chr1	1182880	1182887	M
chr1	1182912	1182929	M
chr1	1182974	1182982	M
chr1	1200980	1201001	M
chr1	1201062	1201072	M
chr1	1201474	1201485	P
chr1	1203888	1203901	M
chr1	1212131	1212141	M
chr1	1213022	1213039	M
chr1	1214150	1214169	M
chr1	1214192	1214203	M
chr1	1215264	1215274	M
chr1	1215320	1215335	M
chr1	1217089	1217156	M
chr1	1218002	1218026	P
chr1	1218167	1218177	M
chr1	1218474	1218486	M
chr1	1231570	1231590	M
chr1	1231873	1231891	M
chr1	1231904	1231917	P
chr1	1232028	1232040	M
chr1	1232475	1232490	M
chr1	1232529	1232542	P
chr1	1232565	1232590	P
chr1	1238100	1238113	M
chr1	1238223	1238243	M
chr1	1238263	1238282	M
chr1	1239958	1239977	M
chr1	1244045	1244052	P
chr1	1244426	1244439	M
chr1	1246658	1246719	M
chr1	1254857	1254919	M
chr1	1258863	1258870	P
chr1	1271033	1271058	P
chr1	1273769	1273787	M
chr1	1273895	1273920	M
chr1	1282196	1282206	M
chr1	1282218	1282233	M
chr1	1290267	1290280	M
chr1	1290334	1290365	M
chr1	1291998	1292011	M
chr1	1293868	1293875	M
chr1	1293898	1293913	M
chr1	1299014	1299026	M
chr1	1299100	1299117	M
chr1	1299193	1299223	M
chr1	1299235	1299248	M
chr1	1299249	1299265	M
chr1	1300201	1300217	M
chr1	1300588	1300615	M
chr1	1300646	1300653	M
chr1	1303033	1303054	M
chr1	1304735	1304777	M
chr1	1304813	1304824	M
chr1	1304848	1304859	M
chr1	1304855	1304866	M
chr1	1304908	1304919	P
chr1	1304947	1304974	M
chr1	1305090	1305109	P
chr1	1305704	1305717	M
chr1	1305737	1305746	M
chr1	1305760	1305775	M
chr1	1305813	1305823	M
chr1	1306934	1306956	P
chr1	1307604	1307620	M
chr1	1307614	1307636	M
chr1	1307750	1307762	M
chr1	1307801	1307814	M
chr1	1307822	1307832	M
chr1	1307852	1307863	M
chr1	1307892	1307901	M
chr1	1307903	1307917	M
chr1	1307940	1307952	M
chr1	1307972	1308006	M
chr1	1308046	1308060	P
chr1	1308057	1308067	M
chr1	1308071	1308084	M
chr1	1308202	1308213	P
chr1	1308228	1308246	M
chr1	1308471	1308484	P
chr1	1308544	1308569	M
chr1	1308581	1308595	M
chr1	1308668	1308686	M
chr1	1308707	1308716	M
chr1	1309257	1309287	M
chr1	1310635	1310645	M
chr1	1321006	1321037	M
chr1	1324582	1324592	M
chr1	1324699	1324714	M
chr1	1325090	1325098	P
chr1	1325305	1325325	M
chr1	1331205	1331216	P
chr1	1333017	1333037	M
chr1	1333806	1333819	M
chr1	1333821	1333851	M
chr1	1333866	1333877	M
chr1	1333925	1333944	P
chr1	1335089	1335111	M
chr1	1337840	1337857	M
chr1	1337992	1338013	M
chr1	1344941	1344951	M
chr1	1345968	1345980	P
chr1	1347815	1347852	P
chr1	1347998	1348036	M
chr1	1348902	1348909	M
chr1	1348934	1348948	M
chr1	1348981	1348996	M
chr1	1349014	1349035	M
chr1	1351972	1351985	P
chr1	1352005	1352018	P
chr1	1353890	1353905	M
chr1	1354783	1354795	M
chr1	1355454	1355473	M
chr1	1355474	1355494	M
chr1	1355509	1355524	M
chr1	1355524	1355537	M
chr1	1355536	1355551	M
chr1	1355570	1355581	P
chr1	1355584	1355593	M
chr1	1355595	1355607	M
chr1	1358009	1358033	M
chr1	1358047	1358058	M
chr1	1358492	1358502	M
chr1	1358502	1358523	M
chr1	1358568	1358584	M
chr1	1358591	1358601	M
chr1	1358635	1358649	M
chr1	1359324	1359423	M
chr1	1359895	1359919	M
chr1	1360374	1360404	M
chr1	1360670	1360682	M
chr1	1360731	1360742	M
chr1	1360766	1360777	M
chr1	1360786	1360797	M
chr1	1371344	1371353	P
chr1	1371405	1371415	M
chr1	1371446	1371461	P
chr1	1371975	1371988	M
chr1	1374722	1374756	P
chr1	1390771	1390780	M
chr1	1398271	1398287	M
chr1	1398321	1398338	M
chr1	1399288	1399318	M
chr1	1399309	1399349	M
chr1	1399490	1399512	M
chr1	1399508	1399523	M
chr1	1402107	1402116	M
chr1	1402128	1402141	M
chr1	1402159	1402179	M
chr1	1402251	1402272	M
chr1	1407163	1407172	M
chr1	1407170	1407188	M
chr1	1407302	1407316	M
chr1	1407314	1407323	P
chr1	1407328	1407341	P
chr1	1420073	1420110	M
chr1	1420121	1420134	M
chr1	1420199	1420233	M
chr1	1420235	1420257	M
chr1	1420258	1420296	M
chr1	1421523	1421530	P
chr1	1422838	1422853	P
chr1	1425783	1425790	M
chr1	1425830	1425846	M
chr1	1426152	1426159	M
chr1	1427073	1427086	M
chr1	1427124	1427139	M
chr1	1427163	1427190	M
chr1	1427310	1427317	M
chr1	1427515	1427536	M
chr1	1430407	1430463	M
chr1	1430488	1430502	P
chr1	1430557	1430625	M
chr1	1430665	1430684	M
chr1	1430879	1430891	P
chr1	1433217	1433229	M
chr1	1433242	1433254	M
chr1	1433286	1433297	M
chr1	1433907	1433926	P
chr1	1433967	1433978	M
chr1	1434012	1434023	M
chr1	1434409	1434423	M
chr1	1434441	1434462	M
chr1	1434491	1434502	M
chr1	1434539	1434547	M
chr1	1434555	1434570	M
chr1	1434615	1434634	M
chr1	1435615	1435625	M
chr1	1435648	1435661	M
chr1	1435724	1435747	M
chr1	1435741	1435750	M
chr1	1435760	1435772	M
chr1	1435800	1435809	M
chr1	1438133	1438144	M
chr1	1438168	1438197	M
chr1	1441061	1441082	M
chr1	1441202	1441209	P
chr1	1462596	1462605	M
chr1	1462647	1462658	M
chr1	1462681	1462691	M
chr1	1468720	1468731	M
chr1	1468781	1468807	M
chr1	1468835	1468844	M
chr1	1471738	1471750	M
chr1	1471768	1471777	M
chr1	1512187	1512195	M
chr1	1512339	1512352	M
chr1	1539713	1539725	M
chr1	1539752	1539763	M
chr1	1539779	1539792	M
chr1	1540196	1540209	M
chr1	1540241	1540274	M
chr1	1540299	1540312	M
chr1	1540346	1540359	M
chr1	1540366	1540385	M
chr1	1540453	1540466	M
chr1	1540509	1540522	P
chr1	1540514	1540543	P
chr1	1540568	1540582	M
chr1	1540632	1540645	M
chr1	1540672	1540690	M
chr1	1540732	1540743	P
chr1	1543894	1543912	M
chr1	1543944	1543957	M
chr1	1543970	1544006	M
chr1	1554984	1554991	P
chr1	1574489	1574509	M
chr1	1574528	1574550	M
chr1	1574561	1574581	M
chr1	1574608	1574616	M
chr1	1574629	1574640	M
chr1	1599359	1599385	M
chr1	1599433	1599472	M
chr1	1599558	1599601	M
chr1	1599639	1599664	M
chr1	1599700	1599713	P
chr1	1599755	1599777	M
chr1	1599773	1599781	M
chr1	1599785	1599798	M
chr1	1599834	1599847	M
chr1	1599993	1600037	M
chr1	1603391	1603410	P
chr1	1607276	1607291	P
chr1	1614621	1614648	P
chr1	1615289	1615314	M
chr1	1615401	1615422	M
chr1	1615871	1615884	M
chr1	1615899	1615933	M
chr1	1616047	1616054	P
chr1	1616085	1616098	M
chr1	1616175	1616190	P
chr1	1616331	1616366	M
chr1	1625141	1625187	M
chr1	1625294	1625329	M
chr1	1627348	1627355	M
chr1	1627432	1627455	M
chr1	1627806	1627818	M
chr1	1629154	1629180	M
chr1	1629236	1629246	M
chr1	1629301	1629325	M
chr1	1629635	1629652	M
chr1	1629693	1629710	M
chr1	1630282	1630293	M
chr1	1630306	1630318	M
chr1	1630316	1630338	M
chr1	1630359	1630371	M
chr1	1630376	1630387	M
chr1	1630413	1630431	M
chr1	1630436	1630460	M
chr1	1630501	1630512	M
chr1	1630517	1630525	M
chr1	1630589	1630601	M
chr1	1631114	1631127	M
chr1	1631142	1631152	M
chr1	1646505	1646516	M
chr1	1662619	1662657	M
chr1	1665858	1665865	M
chr1	1665862	1665886	M
chr1	1665918	1665941	M
chr1	1678520	1678528	P
chr1	1724299	1724312	M
chr1	1728524	1728566	M
chr1	1752697	1752720	M
chr1	1758896	1758909	M
chr1	1765282	1765293	M
chr1	1777358	1777371	M
chr1	1778159	1778193	P
chr1	1778300	1778315	P
chr1	1778352	1778369	M
chr1	1778386	1778400	M
chr1	1778422	1778438	M
chr1	1778468	1778502	M
chr1	1778847	1778859	P
chr1	1778872	1778885	P
chr1	1779007	1779021	P
chr1	1779318	1779328	P
chr1	1780045	1780080	M
chr1	1780090	1780143	M
chr1	1780398	1780411	P
chr1	1780556	1780567	M
chr1	1782871	1782878	P
chr1	1786940	1786950	M
chr1	1789140	1789178	M
chr1	1789186	1789199	M
chr1	1789217	1789228	M
chr1	1789253	1789261	M
chr1	1789272	1789285	P
chr1	1799842	1799858	P
chr1	1807528	1807541	M
chr1	1827678	1827695	P
chr1	1832327	1832363	P
chr1	1832375	1832405	M
chr1	1839518	1839541	M
chr1	1859211	1859241	P
chr1	1859269	1859282	P
chr1	1859358	1859367	M
chr1	1864852	1864859	P
chr1	1869708	1869730	P
chr1	1873429	1873437	P
chr1	1883661	1883681	P
chr1	1883690	1883697	P
chr1	1889926	1889938	M
chr1	1889956	1889974	P
chr1	1889990	1890005	P
chr1	1890001	1890011	M
chr1	1890038	1890065	M
chr1	1890417	1890453	P
chr1	1890690	1890700	P
chr1	1890738	1890754	P
chr1	1890891	1890904	M
chr1	1890955	1890990	M
chr1	1891003	1891016	M
chr1	1891014	1891030	M
chr1	1891034	1891047	M
chr1	1891068	1891081	M
chr1	1891106	1891117	M
chr1	1891135	1891151	M
chr1	1891209	1891224	M
chr1	1894378	1894385	M
chr1	1894915	1894928	M
chr1	1894947	1894965	M
chr1	1895006	1895019	M
chr1	1899413	1899431	P
chr1	1906406	1906427	P
chr1	1907258	1907273	M
chr1	1907323	1907345	M
chr1	1909128	1909139	M
chr1	1914995	1915003	M
chr1	1918960	1918967	M
chr1	1919076	1919087	M
chr1	1919108	1919124	P
chr1	1919167	1919196	M
chr1	1919307	1919324	M
chr1	1923148	1923160	P
chr1	1944326	1944341	M
chr1	1944363	1944376	M
chr1	1944389	1944421	M
chr1	1959947	1959964	M
chr1	1960001	1960023	M
chr1	1966397	1966407	P
chr1	2003831	2003842	M
chr1	2014942	2014971	M
chr1	2015006	2015015	M
chr1	2015065	2015077	P
chr1	2015225	2015243	P
chr1	2019720	2019730	M
chr1	2019734	2019748	M
chr1	2022573	2022586	P
chr1	2022599	2022612	M
chr1	2022668	2022691	P
chr1	2025857	2025870	P
chr1	2025899	2025907	P
chr1	2032878	2032887	M
chr1	2043212	2043224	M
chr1	2043275	2043282	M
chr1	2044988	2045032	P
chr1	2045086	2045098	P
chr1	2045105	2045118	P
chr1	2046118	2046153	P
chr1	2049596	2049607	P
chr1	2050182	2050194	M
chr1	2050215	2050226	M
chr1	2050255	2050269	M
chr1	2050315	2050327	M
chr1	2050371	2050380	M
chr1	2050384	2050411	M
chr1	2050510	2050517	P
chr1	2050667	2050679	M
chr1	2073610	2073626	M
chr1	2073639	2073648	M
chr1	2073683	2073708	M
chr1	2073736	2073748	M
chr1	2073757	2073767	M
chr1	2073784	2073823	M
chr1	2073875	2073915	M
chr1	2074044	2074058	M
chr1	2087977	2087985	M
chr1	2088011	2088019	M
chr1	2088046	2088057	M
chr1	2100388	2100400	P
chr1	2128304	2128312	P
chr1	2128429	2128453	M
chr1	2128479	2128499	M
chr1	2128529	2128564	M
chr1	2132589	2132600	P
chr1	2135305	2135312	M
chr1	2148890	2148902	M
chr1	2150814	2150823	M
chr1	2150863	2150891	M
chr1	2150944	2150951	M
chr1	2160180	2160187	P
chr1	2168841	2168859	M
chr1	2174775	2174787	M
chr1	2174800	2174813	M
chr1	2189703	2189715	M
chr1	2189743	2189753	M
chr1	2189764	2189774	M
chr1	2194011	2194018	M
chr1	2194756	2194765	M
chr1	2195345	2195361	M
chr1	2195374	2195384	M
chr1	2197705	2197712	M
chr1	2199207	2199220	M
chr1	2207843	2207863	P
chr1	2208304	2208316	M
chr1	2208370	2208384	M
chr1	2208433	2208444	M
chr1	2208473	2208489	M
chr1	2208729	2208759	P
chr1	2208806	2208817	M
chr1	2208850	2208883	P
chr1	2208900	2208913	P
chr1	2210155	2210164	M
chr1	2210197	2210204	M
chr1	2212490	2212500	P
chr1	2212572	2212598	M
chr1	2212614	2212635	M
chr1	2212659	2212666	M
chr1	2212681	2212692	M
chr1	2212684	2212712	M
chr1	2212702	2212712	M
chr1	2212762	2212787	P
chr1	2212859	2212876	P
chr1	2214141	2214178	M
chr1	2214234	2214260	M
chr1	2214284	2214292	M
chr1	2214312	2214344	M
chr1	2227544	2227574	M
chr1	2227640	2227651	M
chr1	2227650	2227663	M
chr1	2227713	2227723	M
chr1	2227849	2227860	M
chr1	2227906	2227915	M
chr1	2227942	2227968	P
chr1	2227994	2228007	P
chr1	2228042	2228062	P
chr1	2228087	2228098	P
chr1	2228801	2228812	M
chr1	2228822	2228841	M
chr1	2228867	2228880	M
chr1	2228916	2228923	M
chr1	2228927	2228948	M
chr1	2229001	2229024	M
chr1	2229055	2229097	M
chr1	2229103	2229132	M
chr1	2229151	2229164	M
chr1	2229186	2229195	M
chr1	2229225	2229237	M
chr1	2229253	2229263	M
chr1	2229272	2229284	M
chr1	2229306	2229315	M
chr1	2229332	2229353	M
chr1	2229380	2229394	M
chr1	2229409	2229417	M
chr1	2229446	2229454	M
chr1	2229480	2229497	M
chr1	2229521	2229543	M
chr1	2229583	2229605	M
chr1	2229656	2229676	M
chr1	2229694	2229707	M
chr1	2230334	2230349	M
chr1	2230802	2230842	M
chr1	2230860	2230876	M
chr1	2230898	2230911	M
chr1	2231327	2231354	M
chr1	2232003	2232015	P
chr1	2232024	2232041	P
chr1	2232168	2232179	P
chr1	2232191	2232200	P
chr1	2234507	2234515	M
chr1	2234526	2234537	M
chr1	2234596	2234605	M
chr1	2234615	2234635	M
chr1	2234666	2234682	M
chr1	2234706	2234729	M
chr1	2234734	2234742	M
chr1	2234754	2234764	M
chr1	2234781	2234792	M
chr1	2234807	2234820	M
chr1	2235915	2235945	M
chr1	2237440	2237458	M
chr1	2239055	2239094	M
chr1	2239132	2239168	M
chr1	2239182	2239195	M
chr1	2239237	2239262	M
chr1	2248387	2248398	M
chr1	2248586	2248602	M
chr1	2248597	2248609	M
chr1	2250985	2251010	M
chr1	2251941	2251949	P
chr1	2255984	2255996	M
chr1	2256188	2256201	M
chr1	2257442	2257452	P
chr1	2259918	2259934	P
chr1	2266912	2266925	P
chr1	2270420	2270435	M
chr1	2270466	2270480	M
chr1	2270510	2270517	M
chr1	2270531	2270538	M
chr1	2270552	2270561	M
chr1	2272105	2272130	M
chr1	2272177	2272192	P
chr1	2272217	2272224	M
chr1	2275981	2276002	P
chr1	2279367	2279385	P
chr1	2279420	2279446	P
chr1	2279493	2279508	M
chr1	2279515	2279533	M
chr1	2290868	2290883	P
chr1	2290903	2290915	P
chr1	2290976	2291005	M
chr1	2294561	2294568	P
chr1	2301081	2301094	M
chr1	2301188	2301216	P
chr1	2303870	2303878	M
chr1	2305370	2305377	M
chr1	2306711	2306730	M
chr1	2307164	2307193	P
chr1	2307231	2307240	P
chr1	2307275	2307283	M
chr1	2307323	2307336	P
chr1	2312897	2312910	P
chr1	2312946	2312960	P
chr1	2312983	2313018	M
chr1	2313094	2313103	P
chr1	2313178	2313207	M
chr1	2313240	2313284	P
chr1	2314870	2314882	P
chr1	2322150	2322161	M
chr1	2322214	2322224	M
chr1	2322238	2322263	M
chr1	2322268	2322296	M
chr1	2322286	2322301	M
chr1	2322309	2322319	M
chr1	2322343	2322353	M
chr1	2322617	2322652	M
chr1	2322705	2322714	M
chr1	2322760	2322776	M
chr1	2322816	2322829	M
chr1	2329261	2329284	M
chr1	2330945	2330955	M
chr1	2330976	2330994	M
chr1	2345835	2345874	M
chr1	2360732	2360742	P
chr1	2361062	2361088	M
chr1	2381910	2381936	P
chr1	2385030	2385049	M
chr1	2385066	2385074	M
chr1	2385260	2385273	P
chr1	2385812	2385827	M
chr1	2385869	2385881	M
chr1	2388247	2388258	M
chr1	2391589	2391610	M
chr1	2391691	2391703	P
chr1	2391727	2391738	P
chr1	2391755	2391767	M
chr1	2391779	2391801	M
chr1	2391816	2391831	M
chr1	2391830	2391852	M
chr1	2391866	2391889	M
chr1	2391966	2391981	P
chr1	2391996	2392015	P
chr1	2400087	2400094	P
chr1	2408525	2408532	M
chr1	2409180	2409187	M
chr1	2414550	2414573	M
chr1	2416447	2416468	M
chr1	2416641	2416654	P
chr1	2428621	2428643	M
chr1	2428655	2428689	P
chr1	2431415	2431425	P
chr1	2432470	2432486	M
chr1	2443449	2443461	M
chr1	2443953	2443967	M
chr1	2444026	2444041	M
chr1	2445767	2445775	M
chr1	2445831	2445843	M
chr1	2446404	2446417	P
chr1	2446501	2446578	M
chr1	2446623	2446638	M
chr1	2451938	2451950	M
chr1	2451969	2451978	P
chr1	2455946	2455968	M
chr1	2456026	2456048	M
chr1	2461151	2461171	M
chr1	2461222	2461233	M
chr1	2463485	2463503	P
chr1	2465644	2465651	M
chr1	2465692	2465744	M
chr1	2467380	2467394	M
chr1	2467429	2467436	M
chr1	2467532	2467539	M
chr1	2468191	2468219	M
chr1	2469426	2469450	M
chr1	2470681	2470689	P
chr1	2470769	2470804	M
chr1	2470877	2470884	P
chr1	2472173	2472180	M
chr1	2472235	2472245	M
chr1	2475044	2475068	M
chr1	2476219	2476230	M
chr1	2480236	2480245	M
chr1	2480881	2480888	P
chr1	2482795	2482832	P
chr1	2492299	2492306	P
chr1	2497525	2497536	M
chr1	2504725	2504747	M
chr1	2504750	2504788	M
chr1	2504863	2504878	M
chr1	2521146	2521159	M
chr1	2521206	2521219	M
chr1	2526183	2526204	M
chr1	2526364	2526376	M
chr1	2526414	2526443	P
chr1	2526443	2526456	M
chr1	2526514	2526531	M
chr1	2526578	2526601	M
chr1	2526647	2526660	M
chr1	2527103	2527135	P
chr1	2527443	2527512	P
chr1	2529032	2529040	M
chr1	2529059	2529068	M
chr1	2529172	2529185	M
chr1	2529226	2529237	M
chr1	2529258	2529265	M
chr1	2529289	2529299	P
chr1	2529306	2529324	M
chr1	2529346	2529359	M
chr1	2529590	2529603	P
chr1	2529693	2529703	M
chr1	2529884	2529891	M
chr1	2529903	2529926	M
chr1	2529932	2529960	M
chr1	2529968	2529984	M
chr1	2530269	2530338	M
chr1	2530380	2530467	M
chr1	2530483	2530501	M
chr1	2530530	2530541	M
chr1	2530567	2530609	M
chr1	2530636	2530645	P
chr1	2530714	2530732	P
chr1	2531261	2531273	P
chr1	2532839	2532850	M
chr1	2532921	2532935	M
chr1	2532951	2532964	M
chr1	2532988	2533004	M
chr1	2535637	2535650	P
chr1	2535700	2535708	P
chr1	2540892	2540904	M
chr1	2540929	2540943	M
chr1	2540980	2540998	M
chr1	2541017	2541034	M
chr1	2543702	2543714	M
chr1	2543834	2543847	M
chr1	2543861	2543890	M
chr1	2543970	2544024	M
chr1	2544963	2544980	M
chr1	2545024	2545035	M
chr1	2545070	2545095	M
chr1	2545129	2545149	M
chr1	2546334	2546345	M
chr1	2546772	2546784	P
chr1	2548182	2548208	M
chr1	2548461	2548472	M
chr1	2548503	2548516	P
chr1	2565163	2565170	M
chr1	2578540	2578551	M
chr1	2578622	2578633	M
chr1	2587219	2587257	M
chr1	2592900	2592912	M
chr1	2592940	2592969	M
chr1	2594095	2594102	P
chr1	2629531	2629548	M
chr1	2633104	2633128	M
chr1	2801724	2801738	M
chr1	2801735	2801762	M
chr1	2806712	2806731	M
chr1	2806798	2806812	M
chr1	2806835	2806852	M
chr1	2806885	2806892	M
chr1	2806904	2806915	M
chr1	2822144	2822157	M
chr1	2855772	2855779	M
chr1	2855807	2855814	M
chr1	2855885	2855892	M
chr1	2855957	2855971	M
chr1	2856024	2856050	M
chr1	2857306	2857318	M
chr1	2866387	2866397	M
chr1	2874950	2874979	M
chr1	2875280	2875298	M
chr1	2875353	2875372	M
chr1	2876089	2876116	M
chr1	2876198	2876214	M
chr1	2876280	2876301	M
chr1	2878942	2878949	M
chr1	2883146	2883166	M
chr1	2883202	2883217	M
chr1	2883243	2883250	M
chr1	2883270	2883279	M
chr1	2883304	2883314	M
chr1	2883367	2883376	M
chr1	2892285	2892310	M
chr1	2892364	2892371	M
chr1	2892415	2892425	M
chr1	2892535	2892542	M
chr1	2892596	2892603	M
chr1	2906076	2906086	M
chr1	2906125	2906147	M
chr1	2911455	2911476	M
chr1	2911523	2911547	M
chr1	2911576	2911591	M
chr1	2911613	2911622	M
chr1	2922204	2922238	M
chr1	2927962	2927971	M
chr1	2928019	2928060	M
chr1	2928079	2928101	M
chr1	2934020	2934031	M
chr1	2934067	2934078	M
chr1	2947535	2947546	M
chr1	2966874	2966883	P
chr1	2966945	2966952	P
chr1	2968461	2968471	M
chr1	2968495	2968519	M
chr1	2968578	2968587	M
chr1	2968640	2968685	M
chr1	2968755	2968768	P
chr1	2975968	2975983	M
chr1	2976033	2976053	M
chr1	2983194	2983218	M
chr1	2983263	2983274	M
chr1	2985428	2985442	M
chr1	2985483	2985496	P
chr1	2987963	2987978	M
chr1	2987999	2988007	M
chr1	2988049	2988067	M
chr1	2988094	2988102	M
chr1	3012166	3012173	M
chr1	3012206	3012227	M
chr1	3012272	3012291	M
chr1	3012453	3012460	M
chr1	3012573	3012600	M
chr1	3012633	3012665	M
chr1	3035688	3035697	P
chr1	3035789	3035800	P
chr1	3062414	3062450	P
chr1	3064085	3064096	M
chr1	3066339	3066352	M
chr1	3068641	3068648	P
chr1	3068671	3068684	M
chr1	3068708	3068728	M
chr1	3068759	3068784	P
chr1	3068922	3068929	M
chr1	3068977	3068990	M
chr1	3069118	3069128	M
chr1	3069151	3069166	M
chr1	3069174	3069197	M
chr1	3069199	3069224	M
chr1	3069243	3069254	M
chr1	3069308	3069330	M
chr1	3069542	3069550	M
chr1	3069593	3069611	M
chr1	3069647	3069665	M
chr1	3069697	3069726	M
chr1	3069940	3069947	M
chr1	3069984	3069999	M
chr1	3070202	3070210	M
chr1	3070223	3070284	M
chr1	3070305	3070322	P
chr1	3070928	3070939	M
chr1	3072772	3072790	M
chr1	3073495	3073505	P
chr1	3080186	3080196	M
chr1	3080246	3080269	M
chr1	3086913	3086920	M
chr1	3093930	3093950	P
chr1	3093986	3093999	M
chr1	3094014	3094026	M
chr1	3094048	3094059	M
chr1	3094082	3094089	M
chr1	3101206	3101213	M
chr1	3101311	3101318	M
chr1	3101344	3101351	M
chr1	3101401	3101414	M
chr1	3105557	3105564	M
chr1	3105593	3105601	M
chr1	3105628	3105647	M
chr1	3105666	3105677	M
chr1	3105739	3105750	M
chr1	3105750	3105764	M
chr1	3105760	3105770	M
chr1	3105812	3105826	M
chr1	3107415	3107426	M
chr1	3111750	3111776	M
chr1	3111832	3111845	M
chr1	3111890	3111897	M
chr1	3111970	3111983	M
chr1	3115397	3115412	M
chr1	3115458	3115490	M
chr1	3121927	3121940	M
chr1	3125855	3125862	M
chr1	3125935	3125943	M
chr1	3125974	3125995	M
chr1	3126018	3126053	M
chr1	3126111	3126122	M
chr1	3126147	3126177	M
chr1	3127172	3127179	M
chr1	3127207	3127242	M
chr1	3127260	3127267	M
chr1	3127334	3127341	M
chr1	3127566	3127574	M
chr1	3128016	3128023	P
chr1	3132006	3132024	M
chr1	3132075	3132102	M
chr1	3134851	3134864	M
chr1	3134907	3134939	M
chr1	3135299	3135306	P
chr1	3135402	3135413	P
chr1	3135494	3135506	P
chr1	3135554	3135574	P
chr1	3153589	3153599	M
chr1	3153624	3153633	M
chr1	3154069	3154077	M
chr1	3161307	3161326	M
chr1	3161366	3161387	M
chr1	3161476	3161483	M
chr1	3168499	3168525	M
chr1	3170545	3170556	P
chr1	3170646	3170670	P
chr1	3171180	3171210	M
chr1	3171250	3171264	M
chr1	3173191	3173202	M
chr1	3173255	3173262	M
chr1	3174967	3174999	M
chr1	3186553	3186574	M
chr1	3186626	3186642	M
chr1	3186645	3186677	M
chr1	3186723	3186755	M
chr1	3188315	3188335	M
chr1	3188366	3188377	M
chr1	3195257	3195274	M
chr1	3195324	3195337	M
chr1	3195356	3195368	M
chr1	3195378	3195391	M
chr1	3195431	3195450	M
chr1	3195508	3195518	M
chr1	3197964	3197971	M
chr1	3198901	3198908	M
chr1	3199014	3199045	M
chr1	3199135	3199147	M
chr1	3204806	3204831	M
chr1	3204859	3204869	M
chr1	3204947	3204960	M
chr1	3212138	3212152	M
chr1	3212179	3212197	M
chr1	3212243	3212262	M
chr1	3212286	3212302	M
chr1	3213852	3213863	M
chr1	3213875	3213882	M
chr1	3215740	3215749	M
chr1	3215798	3215824	M
chr1	3215839	3215848	M
chr1	3215878	3215896	M
chr1	3215943	3215958	M
chr1	3217965	3217982	M
chr1	3218178	3218196	M
chr1	3218240	3218258	M
chr1	3219224	3219233	M
chr1	3219277	3219301	M
chr1	3219342	3219359	M
chr1	3219415	3219428	M
chr1	3219465	3219477	M
chr1	3219498	3219505	M
chr1	3219558	3219573	M
chr1	3225299	3225306	M
chr1	3226861	3226872	P
chr1	3226915	3226970	M
chr1	3226980	3226989	M
chr1	3227032	3227041	M
chr1	3227132	3227141	P
chr1	3231969	3231988	M
chr1	3232077	3232085	M
chr1	3238316	3238332	P
chr1	3238375	3238401	M
chr1	3238444	3238482	M
chr1	3238498	3238536	M
chr1	3238654	3238675	M
chr1	3238723	3238734	P
chr1	3240664	3240696	M
chr1	3240763	3240780	M
chr1	3240787	3240800	M
chr1	3240818	3240862	M
chr1	3240881	3240906	M
chr1	3240963	3240987	M
chr1	3241035	3241059	M
chr1	3241109	3241138	M
chr1	3249675	3249702	M
chr1	3249728	3249748	M
chr1	3249779	3249836	M
chr1	3249890	3249907	M
chr1	3249918	3249926	M
chr1	3249937	3249958	M
chr1	3250278	3250304	M
chr1	3250369	3250391	M
chr1	3251802	3251811	M
chr1	3266204	3266212	M
chr1	3276040	3276082	M
chr1	3276098	3276120	M
chr1	3276121	3276152	M
chr1	3276178	3276218	M
chr1	3281132	3281143	P
chr1	3284145	3284157	M
chr1	3285402	3285412	M
chr1	3291005	3291015	M
chr1	3292377	3292402	M
chr1	3293378	3293392	M
chr1	3293436	3293447	M
chr1	3293473	3293484	M
chr1	3293527	3293559	M
chr1	3293597	3293604	M
chr1	3293666	3293675	M
chr1	3312684	3312697	M
chr1	3312729	3312771	M
chr1	3312816	3312829	M
chr1	3313307	3313332	P
chr1	3313704	3313713	M
chr1	3313786	3313803	M
chr1	3313843	3313864	M
chr1	3313903	3313923	M
chr1	3314742	3314755	M
chr1	3314766	3314774	M
chr1	3314798	3314811	M
chr1	3314832	3314843	M
chr1	3314879	3314908	M
chr1	3314926	3314933	M
chr1	3314950	3314990	M
chr1	3315275	3315285	M
chr1	3315300	3315309	M
chr1	3315330	3315350	M
chr1	3315423	3315444	P
chr1	3315525	3315540	M
chr1	3315981	3315992	M
chr1	3318025	3318038	M
chr1	3320073	3320082	P
chr1	3320487	3320495	P
chr1	3322293	3322313	M
chr1	3322318	3322345	M
chr1	3322358	3322366	M
chr1	3322394	3322402	M
chr1	3323765	3323773	M
chr1	3326914	3326921	M
chr1	3330119	3330132	M
chr1	3332232	3332239	M
chr1	3332273	3332296	M
chr1	3340619	3340630	M
chr1	3340689	3340696	M
chr1	3340765	3340775	M
chr1	3345865	3345876	M
chr1	3345901	3345916	M
chr1	3345948	3345965	M
chr1	3346018	3346039	M
chr1	3346074	3346083	M
chr1	3348393	3348410	P
chr1	3348440	3348455	P
chr1	3349103	3349110	M
chr1	3349202	3349212	M
chr1	3349242	3349259	M
chr1	3349344	3349362	M
chr1	3349877	3349912	P
chr1	3350983	3350994	M
chr1	3352359	3352370	M
chr1	3352437	3352449	M
chr1	3352474	3352487	M
chr1	3352532	3352544	M
chr1	3352561	3352579	M
chr1	3352581	3352596	M
chr1	3352611	3352620	M
chr1	3352660	3352682	M
chr1	3352744	3352757	M
chr1	3353201	3353218	M
chr1	3359678	3359687	M
chr1	3365622	3365633	M
chr1	3365694	3365707	M
chr1	3365756	3365774	M
chr1	3365824	3365842	M
chr1	3366190	3366203	M
chr1	3366244	3366257	M
chr1	3366593	3366600	M
chr1	3366624	3366632	M
chr1	3366650	3366657	M
chr1	3366677	3366694	M
chr1	3366763	3366770	M
chr1	3369297	3369319	P
chr1	3369822	3369841	M
chr1	3369842	3369855	P
chr1	3369876	3369891	M
chr1	3369898	3369911	P
chr1	3369932	3369941	M
chr1	3369964	3369975	P
chr1	3370039	3370052	P
chr1	3372428	3372438	M
chr1	3372488	3372513	M
chr1	3372608	3372616	P
chr1	3384630	3384642	M
chr1	3402343	3402477	M
chr1	3404007	3404033	M
chr1	3404105	3404118	M
chr1	3404173	3404184	M
chr1	3417269	3417312	M
chr1	3417903	3417923	M
chr1	3417935	3417948	M
chr1	3419989	3419997	M
chr1	3424864	3424884	M
chr1	3441571	3441599	M
chr1	3441619	3441630	M
chr1	3441643	3441652	P
chr1	3441685	3441709	M
chr1	3441738	3441747	M
chr1	3449010	3449033	M
chr1	3453272	3453287	M
chr1	3453289	3453313	M
chr1	3454622	3454633	M
chr1	3454696	3454716	P
chr1	3460169	3460179	P
chr1	3460264	3460276	M
chr1	3460740	3460754	P
chr1	3467300	3467318	M
chr1	3471633	3471643	P
chr1	3473441	3473454	M
chr1	3473488	3473513	M
chr1	3476144	3476160	P
chr1	3477948	3477968	M
chr1	3480498	3480516	M
chr1	3485936	3485972	M
chr1	3514612	3514625	M
chr1	3517164	3517174	M
chr1	3517472	3517479	M
chr1	3523074	3523094	M
chr1	3529513	3529526	P
chr1	3529597	3529604	M
chr1	3531061	3531074	P
chr1	3531202	3531215	M
chr1	3531223	3531244	M
chr1	3531454	3531468	M
chr1	3531500	3531520	M
chr1	3533202	3533215	P
chr1	3533345	3533353	P
chr1	3543445	3543462	P
chr1	3543539	3543552	M
chr1	3546005	3546028	P
chr1	3548447	3548460	M
chr1	3553508	3553518	P
chr1	3553653	3553666	M
chr1	3560686	3560694	P
chr1	3560751	3560763	P
chr1	3565404	3565425	M
chr1	3587438	3587451	P
chr1	3590526	3590533	P
chr1	3590547	3590556	M
chr1	3594069	3594076	P
chr1	3598263	3598277	P
chr1	3598394	3598410	M
chr1	3610607	3610630	M
chr1	3610659	3610674	M
chr1	3610696	3610710	M
chr1	3610727	3610736	M
chr1	3611168	3611183	M
chr1	3611231	3611245	M
chr1	3611267	3611277	M
chr1	3611424	3611437	P
chr1	3613696	3613707	P
chr1	3624792	3624803	M
chr1	3624814	3624835	P
chr1	3625424	3625475	M
chr1	3625489	3625510	M
chr1	3625733	3625746	M
chr1	3625750	3625765	M
chr1	3625763	3625772	M
chr1	3625769	3625789	M
chr1	3625802	3625815	M
chr1	3625870	3625877	M
chr1	3628577	3628588	M
chr1	3638815	3638830	M
chr1	3650140	3650162	M
chr1	3650197	3650210	P
chr1	3651424	3651435	P
chr1	3652240	3652286	M
chr1	3652300	3652324	M
chr1	3652354	3652364	M
chr1	3668984	3668996	M
chr1	3669027	3669047	M
chr1	3669054	3669067	M
chr1	3669134	3669151	M
chr1	3673545	3673557	P
chr1	3690600	3690619	M
chr1	3690651	3690665	M
chr1	3690707	3690726	M
chr1	3691638	3691657	P
chr1	3695770	3695783	M
chr1	3695792	3695805	M
chr1	3699145	3699155	M
chr1	3699186	3699198	M
chr1	3699239	3699276	M
chr1	3699295	3699335	M
chr1	3703553	3703564	M
chr1	3703580	3703596	M
chr1	3703592	3703605	M
chr1	3707521	3707547	M
chr1	3707593	3707604	M
chr1	3709054	3709074	P
chr1	3712002	3712011	M
chr1	3712034	3712050	M
chr1	3712072	3712084	M
chr1	3712107	3712117	M
chr1	3712234	3712242	P
chr1	3712436	3712467	P
chr1	3717015	3717037	M
chr1	3717078	3717108	M
chr1	3717156	3717177	M
chr1	3717225	3717259	M
chr1	3717291	3717326	M
chr1	3717360	3717428	M
chr1	3717444	3717458	M
chr1	3717475	3717499	M
chr1	3717543	3717564	M
chr1	3718181	3718197	M
chr1	3724575	3724604	M
chr1	3732817	3732830	M
chr1	3732840	3732853	M
chr1	3732865	3732891	M
chr1	3732911	3732918	M
chr1	3740267	3740280	M
chr1	3774911	3774925	M
chr1	3774945	3774953	P
chr1	3775751	3775767	P
chr1	3795951	3795972	M
chr1	3795984	3796000	M
chr1	3796001	3796036	M
chr1	3796039	3796065	M
chr1	3796070	3796098	M
chr1	3796133	3796146	M
chr1	3796338	3796349	M
chr1	3796415	3796428	M
chr1	3796461	3796482	P
chr1	3800175	3800195	P
chr1	3811384	3811410	P
chr1	3831107	3831115	M
chr1	3836471	3836498	M
chr1	3836516	3836529	M
chr1	3836666	3836674	M
chr1	3857164	3857181	M
chr1	3857216	3857244	P
chr1	3857250	3857273	P
chr1	3857384	3857392	M
chr1	3857440	3857452	M
chr1	3857594	3857635	M
chr1	3857637	3857677	M
chr1	3865803	3865817	M
chr1	3865880	3865891	M
chr1	3872460	3872475	M
chr1	3872508	3872518	M
chr1	3883649	3883662	M
chr1	3890003	3890023	M
chr1	3890059	3890071	M
chr1	3892918	3892939	M
chr1	3892981	3892988	M
chr1	3900153	3900180	M
chr1	3900265	3900279	M
chr1	3900623	3900636	M
chr1	3909650	3909661	M
chr1	3910950	3910973	M
chr1	3941195	3941213	M
chr1	3941280	3941288	M
chr1	3941313	3941321	M
chr1	3944884	3944901	M
chr1	3944939	3944948	M
chr1	3956937	3956945	P
chr1	3969774	3969783	P
chr1	3970971	3970989	M
chr1	3971036	3971046	M
chr1	3972099	3972114	M
chr1	3972197	3972214	M
chr1	3993902	3993932	M
chr1	4001144	4001157	P
chr1	4018629	4018639	P
chr1	4071769	4071780	P
chr1	4074166	4074200	M
chr1	4074266	4074277	M
chr1	4074367	4074374	M
chr1	4074427	4074440	M
chr1	4083215	4083250	M
chr1	4086702	4086709	M
chr1	4101853	4101877	M
chr1	4126430	4126454	M
chr1	4134002	4134035	M
chr1	4134186	4134206	M
chr1	4147657	4147665	M
chr1	4147677	4147690	M
chr1	4167628	4167636	M
chr1	4254060	4254069	M
chr1	4254129	4254142	M
chr1	4266922	4266929	P
chr1	4270216	4270243	M
chr1	4270315	4270322	M
chr1	4293156	4293175	M
chr1	4361057	4361067	M
chr1	4397433	4397449	P
chr1	4397507	4397514	P
chr1	4405357	4405381	M
chr1	4405406	4405419	M
chr1	4405435	4405460	M
chr1	4422211	4422232	M
chr1	4422270	4422292	M
chr1	4422790	4422798	M
chr1	4431115	4431143	P
chr1	4448143	4448160	M
chr1	4448211	4448226	M
chr1	4485460	4485478	M
chr1	4485590	4485597	P
chr1	4523802	4523821	P
chr1	4532785	4532796	P
chr1	4546772	4546806	M
chr1	4547034	4547047	M
chr1	4547095	4547110	M
chr1	4547136	4547148	M
chr1	4547182	4547198	M
chr1	4547236	4547246	M
chr1	4547262	4547284	M
chr1	4551079	4551105	M
chr1	4551152	4551179	M
chr1	4551224	4551234	M
chr1	4551270	4551283	M
chr1	4551332	4551345	M
chr1	4561310	4561317	M
chr1	4594521	4594528	M
chr1	4605503	4605531	M
chr1	4637465	4637475	M
chr1	4637518	4637529	M
chr1	4651152	4651171	M
chr1	4652734	4652768	M
chr1	4654299	4654306	M
chr1	4654513	4654529	M
chr1	4654549	4654563	M
chr1	4654587	4654602	M
chr1	4654640	4654658	M
chr1	4655231	4655244	M
chr1	4655256	4655269	M
chr1	4655290	4655302	M
chr1	4655361	4655368	M
chr1	4656049	4656063	M
chr1	4656371	4656399	M
chr1	4656438	4656448	M
chr1	4656478	4656490	M
chr1	4656529	4656559	M
chr1	4657374	4657397	P
chr1	4658368	4658394	P
chr1	4658425	4658434	P
chr1	4659463	4659471	P
chr1	4674899	4674907	M
chr1	4676342	4676368	M
chr1	4676416	4676434	P
chr1	4681129	4681140	M
chr1	4681279	4681287	M
chr1	4685014	4685026	P
chr1	4691144	4691152	P
chr1	4699790	4699798	P
chr1	4699823	4699836	P
chr1	4700988	4701006	M
chr1	4701047	4701067	M
chr1	4701113	4701125	M
chr1	4708905	4708928	P
chr1	4708974	4709009	M
chr1	4709021	4709032	M
chr1	4720122	4720137	P
chr1	4733889	4733899	M
chr1	4736265	4736273	P
chr1	4775725	4775732	M
chr1	4778160	4778173	M
chr1	4794609	4794647	M
chr1	4794694	4794714	M
chr1	4794719	4794753	M
chr1	4794808	4794838	M
chr1	4794876	4794894	M
chr1	4796680	4796690	M
chr1	4801727	4801737	M
chr1	4801775	4801782	P
chr1	4806048	4806061	M
chr1	4806111	4806127	M
chr1	4806142	4806164	M
chr1	4806203	4806214	M
chr1	4826265	4826291	M
chr1	4868659	4868681	P
chr1	4868710	4868735	M
chr1	4868805	4868824	M
chr1	4937318	4937338	M
chr1	4937384	4937417	M
chr1	4948277	4948303	M
chr1	4963381	4963405	M
chr1	4963437	4963460	M
chr1	4976757	4976771	M
chr1	4976797	4976837	M
chr1	4978787	4978800	M
chr1	5070269	5070315	M
chr1	5070369	5070397	M
chr1	5084850	5084910	P
chr1	5085142	5085149	P
chr1	5099316	5099342	M
chr1	5099378	5099402	M
chr1	5099419	5099440	M
chr1	5147897	5147935	P
chr1	5147988	5148006	P
chr1	5151748	5151779	M
chr1	5156611	5156619	M
chr1	5156793	5156806	P
chr1	5191648	5191662	M
chr1	5198527	5198549	M
chr1	5202193	5202203	P
chr1	5220916	5220924	P
chr1	5221001	5221016	M
chr1	5221120	5221140	P
chr1	5231855	5231862	M
chr1	5231918	5231925	M
chr1	5231981	5231990	M
chr1	5232005	5232016	M
chr1	5232119	5232133	M
chr1	5232212	5232220	M
chr1	5232244	5232259	M
chr1	5232280	5232325	M
chr1	5232350	5232374	M
chr1	5274602	5274612	M
chr1	5287810	5287818	M
chr1	5292060	5292076	M
chr1	5292129	5292137	M
chr1	5297206	5297217	M
chr1	5297256	5297274	M
chr1	5297330	5297352	M
chr1	5297388	5297416	M
chr1	5298076	5298084	P
chr1	5304884	5304896	M
chr1	5336249	5336257	M
chr1	5336286	5336315	M
chr1	5336354	5336373	M
chr1	5375677	5375702	M
chr1	5375720	5375739	M
chr1	5375766	5375775	M
chr1	5375783	5375799	M
chr1	5381665	5381701	M
chr1	5381728	5381737	M
chr1	5381778	5381786	M
chr1	5386111	5386120	M
chr1	5389086	5389098	P
chr1	5389211	5389231	M
chr1	5389260	5389272	M
chr1	5396788	5396808	M
chr1	5424918	5424927	M
chr1	5424959	5424970	M
chr1	5425027	5425044	M
chr1	5425343	5425352	M
chr1	5425398	5425434	M
chr1	5425467	5425481	M
chr1	5428455	5428468	M
chr1	5431518	5431542	P
chr1	5447531	5447561	M
chr1	5447639	5447647	M
chr1	5447682	5447691	M
chr1	5480191	5480198	M
chr1	5486525	5486537	M
chr1	5494014	5494027	M
chr1	5502548	5502567	M
chr1	5502588	5502610	M
chr1	5502644	5502663	M
chr1	5502692	5502712	M
chr1	5522492	5522506	M
chr1	5522564	5522575	M
chr1	5522585	5522599	M
chr1	5525999	5526024	M
chr1	5611983	5611996	P
chr1	5614080	5614102	M
chr1	5614148	5614159	M
chr1	5614220	5614229	M
chr1	5614258	5614270	M
chr1	5614304	5614317	M
chr1	5622491	5622521	M
chr1	5623429	5623444	M
chr1	5623492	5623521	M
chr1	5648471	5648497	M
chr1	5676691	5676704	M
chr1	5676928	5676938	M
chr1	5709085	5709098	M
chr1	5717801	5717811	P
chr1	5717877	5717898	M
chr1	5720620	5720646	P
chr1	5729156	5729163	P
chr1	5745238	5745255	M
chr1	5745302	5745323	M
chr1	5745360	5745381	M
chr1	5745973	5746010	M
chr1	5752329	5752340	P
chr1	5752506	5752517	M
chr1	5757465	5757484	M
chr1	5771197	5771208	P
chr1	5771375	5771392	M
chr1	5774102	5774114	M
chr1	5774222	5774244	M
chr1	5823737	5823745	P
chr1	5830935	5830952	M
chr1	5831024	5831040	P
chr1	5879149	5879157	P
chr1	5885981	5886031	M
chr1	5886054	5886064	M
chr1	5886434	5886455	M
chr1	5911388	5911398	M
chr1	5916087	5916097	P
chr1	5916162	5916185	P
chr1	5916219	5916232	P
chr1	5916231	5916248	M
chr1	5916250	5916262	M
chr1	5916277	5916290	M
chr1	5961801	5961826	M
chr1	5961937	5961944	M
chr1	5975340	5975367	M
chr1	5975370	5975385	M
chr1	5986273	5986280	M
chr1	5991185	5991217	P
chr1	5992197	5992207	M
chr1	5992219	5992228	M
chr1	5992459	5992472	M
chr1	5992531	5992564	M
chr1	5992602	5992644	M
chr1	5992646	5992655	M
chr1	5992680	5992692	M
chr1	5992698	5992721	M
chr1	5992739	5992762	M
chr1	5992806	5992822	M
chr1	5992868	5992893	M
chr1	5992911	5992938	M
chr1	5992989	5992999	M
chr1	5993127	5993176	M
chr1	5993186	5993196	P
chr1	5993685	5993697	M
chr1	5993750	5993766	M
chr1	5993788	5993801	M
chr1	5993858	5993882	M
chr1	5994317	5994328	M
chr1	5994887	5994898	P
chr1	6002370	6002390	M
chr1	6002436	6002448	P
chr1	6002887	6002896	M
chr1	6003991	6004000	M
chr1	6004029	6004043	M
chr1	6014924	6014933	P
chr1	6016448	6016459	P
chr1	6016491	6016498	P
chr1	6026238	6026257	M
chr1	6026400	6026417	P
chr1	6028264	6028278	M
chr1	6028291	6028300	M
chr1	6034194	6034219	M
chr1	6034606	6034619	P
chr1	6041627	6041645	M
chr1	6041644	6041651	M
chr1	6042120	6042128	P
chr1	6052602	6052631	P
chr1	6053078	6053091	M
chr1	6053098	6053117	M
chr1	6058809	6058825	P
chr1	6065354	6065378	M
chr1	6071410	6071439	P
chr1	6075886	6075897	P
chr1	6080679	6080706	M
chr1	6082689	6082701	P
chr1	6082742	6082759	M
chr1	6082784	6082820	M
chr1	6082840	6082847	M
chr1	6083952	6083971	M
chr1	6084018	6084029	M
chr1	6084096	6084131	M
chr1	6084164	6084175	M
chr1	6084217	6084224	M
chr1	6093254	6093284	P
chr1	6098192	6098205	P
chr1	6098491	6098549	M
chr1	6098573	6098606	P
chr1	6098643	6098668	M
chr1	6098689	6098708	P
chr1	6098728	6098820	P
chr1	6103814	6103835	M
chr1	6105311	6105340	M
chr1	6105352	6105368	M
chr1	6105404	6105431	M
chr1	6111772	6111834	M
chr1	6111830	6111875	M
chr1	6111879	6111903	M
chr1	6116289	6116305	P
chr1	6116420	6116487	P
chr1	6138528	6138537	P
chr1	6146236	6146264	M
chr1	6148787	6148804	M
chr1	6148787	6148832	M
chr1	6148813	6148827	M
chr1	6148822	6148836	M
chr1	6153216	6153237	M
chr1	6161594	6161607	P
chr1	6161811	6161838	M
chr1	6164265	6164272	M
chr1	6164294	6164307	M
chr1	6164363	6164389	M
chr1	6164417	6164430	M
chr1	6164466	6164487	M
chr1	6170970	6170983	P
chr1	6170993	6171035	M
chr1	6171701	6171718	P
chr1	6179983	6179990	M
chr1	6180061	6180080	M
chr1	6180231	6180241	M
chr1	6180271	6180284	M
chr1	6180315	6180333	M
chr1	6180341	6180353	M
chr1	6180371	6180384	M
chr1	6181044	6181051	M
chr1	6181505	6181527	P
chr1	6181600	6181624	P
chr1	6185404	6185431	M
chr1	6185444	6185458	P
chr1	6185968	6185991	M
chr1	6197957	6198004	P
chr1	6199187	6199203	P
chr1	6199224	6199232	P
chr1	6199469	6199482	P
chr1	6199543	6199552	M
chr1	6199570	6199586	M
chr1	6199611	6199639	M
chr1	6199669	6199693	M
chr1	6199721	6199733	M
chr1	6199846	6199854	P
chr1	6199907	6199945	P
chr1	6199969	6200004	M
chr1	6200571	6200579	P
chr1	6205291	6205303	P
chr1	6206034	6206055	M
chr1	6206068	6206088	M
chr1	6207281	6207302	M
chr1	6207354	6207363	M
chr1	6207384	6207402	M
chr1	6207415	6207427	M
chr1	6207467	6207490	M
chr1	6208914	6208940	M
chr1	6208929	6208941	M
chr1	6208946	6208954	M
chr1	6209094	6209142	M
chr1	6209171	6209178	M
chr1	6209274	6209289	M
chr1	6209311	6209323	M
chr1	6209434	6209444	M
chr1	6209474	6209487	M
chr1	6212730	6212737	M
chr1	6218458	6218473	P
chr1	6218777	6218788	P
chr1	6224715	6224724	P
chr1	6224961	6224972	M
chr1	6233558	6233585	M
chr1	6233614	6233621	M
chr1	6234591	6234605	M
chr1	6234635	6234664	P
chr1	6234760	6234786	P
chr1	6234816	6234840	P
chr1	6234864	6234877	P
chr1	6234921	6234928	M
chr1	6234945	6234952	M
chr1	6234990	6234998	P
chr1	6235687	6235707	P
chr1	6235935	6235944	M
chr1	6235967	6235997	M
chr1	6236023	6236034	M
chr1	6236039	6236064	M
chr1	6238813	6238828	M
chr1	6239521	6239542	M
chr1	6240072	6240085	M
chr1	6240279	6240286	M
chr1	6240315	6240328	M
chr1	6240366	6240379	M
chr1	6240436	6240474	M
chr1	6240489	6240500	P
chr1	6240522	6240563	M
chr1	6240584	6240632	M
chr1	6242201	6242216	M
chr1	6242247	6242257	M
chr1	6242348	6242370	M
chr1	6242353	6242391	M
chr1	6242383	6242399	M
chr1	6242469	6242483	M
chr1	6244082	6244094	M
chr1	6245106	6245115	M
chr1	6245128	6245149	M
chr1	6245186	6245196	M
chr1	6245242	6245272	M
chr1	6245406	6245424	M
chr1	6245443	6245456	M
chr1	6245974	6246019	M
chr1	6246874	6246914	M
chr1	6249346	6249379	M
chr1	6249805	6249818	M
chr1	6257636	6257643	P
chr1	6258878	6258922	P
chr1	6260092	6260119	M
chr1	6260145	6260163	M
chr1	6260189	6260199	M
chr1	6260463	6260476	M
chr1	6260980	6260987	M
chr1	6261042	6261052	M
chr1	6261070	6261081	M
chr1	6261097	6261111	M
chr1	6261158	6261175	M
chr1	6261545	6261568	P
chr1	6261776	6261785	P
chr1	6263154	6263167	P
chr1	6263230	6263259	M
chr1	6263325	6263336	M
chr1	6270135	6270145	P
chr1	6270203	6270215	M
chr1	6270617	6270638	P
chr1	6271112	6271131	M
chr1	6273448	6273492	P
chr1	6273504	6273517	P
chr1	6276532	6276553	M
chr1	6281210	6281219	M
chr1	6282769	6282790	P
chr1	6286444	6286452	P
chr1	6286538	6286563	P
chr1	6287627	6287647	P
chr1	6287668	6287687	P
chr1	6287708	6287746	M
chr1	6287767	6287782	P
chr1	6287849	6287861	P
chr1	6294361	6294382	P
chr1	6294891	6294913	M
chr1	6294945	6294955	M
chr1	6301531	6301538	P
chr1	6303213	6303226	M
chr1	6310598	6310608	P
chr1	6317025	6317034	M
chr1	6335841	6335874	M
chr1	6335922	6335948	M
chr1	6335995	6336008	M
chr1	6336340	6336357	M
chr1	6336433	6336444	M
chr1	6338815	6338842	M
chr1	6338899	6338918	M
chr1	6338950	6338968	M
chr1	6338984	6338994	P
chr1	6343596	6343626	M
chr1	6345320	6345345	P
chr1	6348105	6348125	M
chr1	6350601	6350618	P
chr1	6358966	6358981	P
chr1	6358982	6359019	M
chr1	6359026	6359034	P
chr1	6359045	6359070	M
chr1	6370259	6370268	P
chr1	6374101	6374124	P
chr1	6385903	6385918	P
chr1	6386043	6386058	P
chr1	6390032	6390041	M
chr1	6392357	6392383	P
chr1	6392389	6392464	M
chr1	6392499	6392512	M
chr1	6393051	6393064	M
chr1	6393270	6393280	M
chr1	6393330	6393356	M
chr1	6393368	6393377	M
chr1	6393390	6393410	M
chr1	6393438	6393454	M
chr1	6393480	6393503	P
chr1	6393608	6393633	M
chr1	6393744	6393758	M
chr1	6393802	6393812	P
chr1	6393848	6393859	P
chr1	6393883	6393898	M
chr1	6404828	6404857	M
chr1	6414543	6414553	M
chr1	6414548	6414574	M
chr1	6414593	6414606	M
chr1	6414623	6414665	M
chr1	6414692	6414705	M
chr1	6415540	6415548	P
chr1	6415585	6415596	P
chr1	6416489	6416496	M
chr1	6416555	6416562	M
chr1	6419057	6419064	M
chr1	6419101	6419111	M
chr1	6419614	6419624	M
chr1	6419663	6419673	M
chr1	6419967	6419981	M
chr1	6419991	6420004	M
[truncated: 1,046,576+ more rows]

## Sheet: S5_UCE
chromosome	start	stop
chr10	221213	221234
chr10	221287	221320
chr10	276473	276500
chr10	3776567	3776596
chr10	3776597	3776627
chr10	3776628	3776657
chr10	7563183	7563205
chr10	7819264	7819291
chr10	7828554	7828574
chr10	7952493	7952515
chr10	7971744	7971769
chr10	7984459	7984490
chr10	8035547	8035613
chr10	8035624	8035649
chr10	8038575	8038595
chr10	8038635	8038658
chr10	8060169	8060189
chr10	8060190	8060222
chr10	8502559	8502592
chr10	8502610	8502631
chr10	8502632	8502656
chr10	8502668	8502701
chr10	8502702	8502762
chr10	8504696	8504721
chr10	8504837	8504884
chr10	8825863	8825898
chr10	8859137	8859162
chr10	8910322	8910347
chr10	8910388	8910409
chr10	8952541	8952566
chr10	9285902	9285924
chr10	9297756	9297781
chr10	9598228	9598248
chr10	10365039	10365064
chr10	10365112	10365137
chr10	10592149	10592170
chr10	10709193	10709217
chr10	10728950	10728981
chr10	10729058	10729079
chr10	11086681	11086705
chr10	11153399	11153419
chr10	11217415	11217437
chr10	11217450	11217476
chr10	11217480	11217514
chr10	11220006	11220036
chr10	11249151	11249175
chr10	11266481	11266503
chr10	11266585	11266605
chr10	11266613	11266700
chr10	11267397	11267426
chr10	11270650	11270670
chr10	11275071	11275091
chr10	11279591	11279612
chr10	11279697	11279719
chr10	11315897	11315918
chr10	11315948	11315994
chr10	11329738	11329778
chr10	11329794	11329829
chr10	11329869	11329901
chr10	11329902	11329924
chr10	11329925	11329986
chr10	11330046	11330066
chr10	11330483	11330510
chr10	11330517	11330547
chr10	11330609	11330635
chr10	11330636	11330660
chr10	11330762	11330832
chr10	11330844	11330878
chr10	11331001	11331037
chr10	11331038	11331140
chr10	11573720	11573740
chr10	11921226	11921249
chr10	11921250	11921283
chr10	11929867	11929899
chr10	12028738	12028761
chr10	13480896	13480923
chr10	13525717	13525742
chr10	13525761	13525792
chr10	13525796	13525819
chr10	13525927	13525963
chr10	13646736	13646762
chr10	13646856	13646901
chr10	14191702	14191723
chr10	16182879	16182899
chr10	16258880	16258901
chr10	16368057	16368082
chr10	16511972	16511992
chr10	16513956	16513982
chr10	16521988	16522014
chr10	18229379	18229400
chr10	18401049	18401072
chr10	18514297	18514321
chr10	18514327	18514348
chr10	18514349	18514376
chr10	18514503	18514528
chr10	18514570	18514590
chr10	18675291	18675320
chr10	21146559	21146580
chr10	21503943	21503969
chr10	21513489	21513515
chr10	21513517	21513542
chr10	21514732	21514760
chr10	21515122	21515146
chr10	21515264	21515288
chr10	21515306	21515347
chr10	21515437	21515457
chr10	21515501	21515524
chr10	21515672	21515695
chr10	21516319	21516339
chr10	21516428	21516454
chr10	21517760	21517783
chr10	21517784	21517807
chr10	21517808	21517829
chr10	21517904	21517959
chr10	21517975	21517996
chr10	21518214	21518307
chr10	21518322	21518382
chr10	21518467	21518499
chr10	21519016	21519037
chr10	21520198	21520230
chr10	21522871	21522894
chr10	21682184	21682217
chr10	21682220	21682246
chr10	21713768	21713799
chr10	21727457	21727477
chr10	21727516	21727536
chr10	21733989	21734009
chr10	21735199	21735222
chr10	21807601	21807665
chr10	21920144	21920174
chr10	21921952	21921972
chr10	21922001	21922026
chr10	21922180	21922203
chr10	21922214	21922234
chr10	22229513	22229535
chr10	22229557	22229583
chr10	22322364	22322384
chr10	22331135	22331159
chr10	22338549	22338573
chr10	22338574	22338594
chr10	22338687	22338716
chr10	22386527	22386548
chr10	22386718	22386738
chr10	24494503	24494529
chr10	24589423	24589489
chr10	24589502	24589526
chr10	24590038	24590061
chr10	24590169	24590201
chr10	24590202	24590222
chr10	24590223	24590244
chr10	24590352	24590378
chr10	24590407	24590428
chr10	24590465	24590497
chr10	24591250	24591273
chr10	24591286	24591306
chr10	24591328	24591357
chr10	24595984	24596004
chr10	24849241	24849262
chr10	25023553	25023573
chr10	27735303	27735323
chr10	28535703	28535725
chr10	28595724	28595748
chr10	28595749	28595778
chr10	28595803	28595841
chr10	28595852	28595885
chr10	28595959	28595979
chr10	28595981	28596013
chr10	28596014	28596041
chr10	28679203	28679243
chr10	28679404	28679424
chr10	28680576	28680600
chr10	28680608	28680637
chr10	28682548	28682568
chr10	28709072	28709097
chr10	32267966	32267994
chr10	32273048	32273072
chr10	32273908	32273948
chr10	32273978	32274045
chr10	32377770	32377791
chr10	32932521	32932541
chr10	33177886	33177908
chr10	33190317	33190349
chr10	33197383	33197403
chr10	33202894	33202928
chr10	33263650	33263670
chr10	33349473	33349500
chr10	33429562	33429585
chr10	33494226	33494261
chr10	33579921	33579941
chr10	34216662	34216687
chr10	34320918	34320938
chr10	34336227	34336260
chr10	34337311	34337332
chr10	35016369	35016389
chr10	35684667	35684687
chr10	35949710	35949736
chr10	35949766	35949789
chr10	36313225	36313254
chr10	36313255	36313278
chr10	42979787	42979807
chr10	44373341	44373364
chr10	44375957	44375977
chr10	44375980	44376002
chr10	44991946	44991969
chr10	47296270	47296291
chr10	48401678	48401701
chr10	48401768	48401788
chr10	48424095	48424127
chr10	48424128	48424167
chr10	48424343	48424364
chr10	48438158	48438178
chr10	48836147	48836173
chr10	48836213	48836236
chr10	48836297	48836319
chr10	48954963	48954988
chr10	48981089	48981126
chr10	49022996	49023019
chr10	49299113	49299144
chr10	49364332	49364383
chr10	49364424	49364491
chr10	49364492	49364526
chr10	49388491	49388511
chr10	49388589	49388661
chr10	49388994	49389018
chr10	49389173	49389193
chr10	49389273	49389296
chr10	49389908	49389953
chr10	49389954	49390030
chr10	49390127	49390150
chr10	49396062	49396084
chr10	49396133	49396157
chr10	49396532	49396558
chr10	49396887	49396908
chr10	49396989	49397011
chr10	49398852	49398881
chr10	49398917	49399001
chr10	49488398	49488424
chr10	50306691	50306714
chr10	50306732	50306755
chr10	50306759	50306788
chr10	50307241	50307264
chr10	50327208	50327228
chr10	50327247	50327326
chr10	50814019	50814067
chr10	50841954	50841977
chr10	50882752	50882774
chr10	51074430	51074452
chr10	53831307	53831330
chr10	58237727	58237752
chr10	58361488	58361510
chr10	58577575	58577599
chr10	58620883	58620904
chr10	58785040	58785064
chr10	58789768	58789799
chr10	58796478	58796500
chr10	58796510	58796531
chr10	58823210	58823256
chr10	59245288	59245311
chr10	59245396	59245416
chr10	59245447	59245467
chr10	59251595	59251621
chr10	59362418	59362460
chr10	59790209	59790230
chr10	60029129	60029160
chr10	60029423	60029445
chr10	60029567	60029591
chr10	60059570	60059591
chr10	60059918	60059938
chr10	60067936	60067956
chr10	60067969	60067998
chr10	60068025	60068049
chr10	60068059	60068082
chr10	60068395	60068415
chr10	60068620	60068641
chr10	60068866	60068895
chr10	60069501	60069525
chr10	60069889	60069909
chr10	60069926	60069999
chr10	60070015	60070062
chr10	60070084	60070107
chr10	60073264	60073292
chr10	60073325	60073345
chr10	60073474	60073503
chr10	60073504	60073545
chr10	60073570	60073592
chr10	60073810	60073830
chr10	60073834	60073854
chr10	60073858	60073921
chr10	60075387	60075408
chr10	60075661	60075681
chr10	60076351	60076383
chr10	60076414	60076436
chr10	60076478	60076567
chr10	60077147	60077172
chr10	60080555	60080575
chr10	60083543	60083563
chr10	60085219	60085239
chr10	60106014	60106034
chr10	60106182	60106203
chr10	60108180	60108213
chr10	60108214	60108243
chr10	60108244	60108270
chr10	60108271	60108308
chr10	60108319	60108346
chr10	60108850	60108897
chr10	60134346	60134376
chr10	60134458	60134478
chr10	60186826	60186846
chr10	60186865	60186885
chr10	60263132	60263158
chr10	60389853	60389878
chr10	60522224	60522248
chr10	60572514	60572534
chr10	60576358	60576379
chr10	61157457	61157485
chr10	61278895	61278915
chr10	61355426	61355447
chr10	61406388	61406408
chr10	61475318	61475346
chr10	61475377	61475399
chr10	61628171	61628191
chr10	61642242	61642267
chr10	61733531	61733552
chr10	61754946	61754967
chr10	61757049	61757070
chr10	61765707	61765734
chr10	61781124	61781151
chr10	61786798	61786819
chr10	61793877	61793900
chr10	61794590	61794612
chr10	61835285	61835309
chr10	61835836	61835858
chr10	61835980	61836007
chr10	61836030	61836063
chr10	61836376	61836397
chr10	61836411	61836432
chr10	61836433	61836455
chr10	61836489	61836509
chr10	61836510	61836534
chr10	61836741	61836775
chr10	61836776	61836799
chr10	61836800	61836851
chr10	61836856	61836880
chr10	61837368	61837390
chr10	61837436	61837468
chr10	61838259	61838282
chr10	61870502	61870525
chr10	61892397	61892425
chr10	61892434	61892478
chr10	61897856	61897887
chr10	61899255	61899278
chr10	61900073	61900106
chr10	61900141	61900161
chr10	61900709	61900744
chr10	61900752	61900787
chr10	61900870	61900893
chr10	61902937	61902959
chr10	61902974	61903007
chr10	61911211	61911233
chr10	61911234	61911263
chr10	61911264	61911297
chr10	61939700	61939735
chr10	61939737	61939762
chr10	61944589	61944624
chr10	61944742	61944763
chr10	61964466	61964490
chr10	61964528	61964568
chr10	61970577	61970610
chr10	61974664	61974699
chr10	61974701	61974757
chr10	61974786	61974807
chr10	61974808	61974870
chr10	61974878	61974898
chr10	61975019	61975045
chr10	61993423	61993465
chr10	61993466	61993487
chr10	61993488	61993508
chr10	61994140	61994165
chr10	61994166	61994194
chr10	62017791	62017813
chr10	62019241	62019268
chr10	62019445	62019465
chr10	62020153	62020175
chr10	62020566	62020709
chr10	62034309	62034343
chr10	62034367	62034390
chr10	62034467	62034487
chr10	62050884	62050912
chr10	62051302	62051326
chr10	62059207	62059301
chr10	62059500	62059521
chr10	62059528	62059555
chr10	62059603	62059628
chr10	62059640	62059663
chr10	62059776	62059800
chr10	62093790	62093811
chr10	62093812	62093833
chr10	62095012	62095033
chr10	62095061	62095097
chr10	62095751	62095772
chr10	62096237	62096260
chr10	62096655	62096684
chr10	62096800	62096842
chr10	62096851	62096877
chr10	62096882	62096928
chr10	62166760	62166781
chr10	62166825	62166862
chr10	62166888	62166909
chr10	62376193	62376213
chr10	62433464	62433487
chr10	62564723	62564748
chr10	62745786	62745810
chr10	62771868	62771913
chr10	62772257	62772294
chr10	62772445	62772465
chr10	62772498	62772522
chr10	62772556	62772578
chr10	62772611	62772632
chr10	62798642	62798678
chr10	62811567	62811589
chr10	62811731	62811762
chr10	62812195	62812222
chr10	62815979	62816032
chr10	62861023	62861048
chr10	62903988	62904008
chr10	62934588	62934608
chr10	63014480	63014517
chr10	63067865	63067892
chr10	63067903	63067925
chr10	63067929	63067949
chr10	63168540	63168563
chr10	63169858	63169885
chr10	63192963	63192983
chr10	63198670	63198690
chr10	63200616	63200636
chr10	63208075	63208097
chr10	63213590	63213612
chr10	63213766	63213787
chr10	63215625	63215675
chr10	63215676	63215698
chr10	63217202	63217233
chr10	63217237	63217260
chr10	63217261	63217287
chr10	63219873	63219907
chr10	63219945	63219991
chr10	63267897	63267923
chr10	63268619	63268642
chr10	63269247	63269286
chr10	63269287	63269321
chr10	63373005	63373042
chr10	63573135	63573155
chr10	63573423	63573443
chr10	63628989	63629011
chr10	63707441	63707466
chr10	63713517	63713539
chr10	66069325	66069345
chr10	66926322	66926348
chr10	66926452	66926482
chr10	66926889	66926911
chr10	66926912	66926944
chr10	66927231	66927255
chr10	66927463	66927485
chr10	66927753	66927785
chr10	66927846	66927867
chr10	67696208	67696233
chr10	67906147	67906170
chr10	67906171	67906197
chr10	68067066	68067088
chr10	68109464	68109484
chr10	68109553	68109573
chr10	68154347	68154370
chr10	68194358	68194379
chr10	68337314	68337340
chr10	68337810	68337923
chr10	68337924	68338016
chr10	68338497	68338529
chr10	68376976	68377007
chr10	68377008	68377079
chr10	68378894	68378916
chr10	68493492	68493519
chr10	68600127	68600184
chr10	68600408	68600458
chr10	68600464	68600532
chr10	68600533	68600570
chr10	68600571	68600607
chr10	68600608	68600658
chr10	68600662	68600762
chr10	68601031	68601055
chr10	68914153	68914182
chr10	69132890	69132911
chr10	69155850	69155893
chr10	69157008	69157034
chr10	69646195	69646227
chr10	69940984	69941009
chr10	69952914	69952940
chr10	69953987	69954014
chr10	69958740	69958762
chr10	70048250	70048275
chr10	70048276	70048301
chr10	70052765	70052788
chr10	70095662	70095700
chr10	71344205	71344226
chr10	71495141	71495163
chr10	71528572	71528607
chr10	71666956	71666992
chr10	71686068	71686088
chr10	72013513	72013534
chr10	72715216	72715256
chr10	72884305	72884327
chr10	72932407	72932427
chr10	73043928	73043961
chr10	73044986	73045012
chr10	73045025	73045050
chr10	73439868	73439956
chr10	73474911	73474934
chr10	73478493	73478531
chr10	73478553	73478579
chr10	73478601	73478635
chr10	73519892	73519927
chr10	73519928	73519951
chr10	73519962	73520004
chr10	73520918	73520938
chr10	73521036	73521057
chr10	73534655	73534683
chr10	73553562	73553582
chr10	73765837	73765857
chr10	73766434	73766455
chr10	73797925	73797945
chr10	73800818	73800845
chr10	73800976	73801003
chr10	73807163	73807183
chr10	73808341	73808363
chr10	73814443	73814467
chr10	73814998	73815023
chr10	73815045	73815080
chr10	73816998	73817023
chr10	73817096	73817119
chr10	73819592	73819614
chr10	73825328	73825365
chr10	73828071	73828091
chr10	73828110	73828130
chr10	73848527	73848547
chr10	73850905	73850931
chr10	73853194	73853241
chr10	73867481	73867519
chr10	73867566	73867586
chr10	73867623	73867647
chr10	73870149	73870170
chr10	73872422	73872450
chr10	73966292	73966319
chr10	74090154	74090177
chr10	74103873	74103899
chr10	74107279	74107302
chr10	74111990	74112015
chr10	74112088	74112119
chr10	74129100	74129121
chr10	74418467	74418507
chr10	74418508	74418553
chr10	74418573	74418610
chr10	74418611	74418667
chr10	74418668	74418699
chr10	74418700	74418720
chr10	74418721	74418752
chr10	74418772	74418828
chr10	74418880	74418900
chr10	74419731	74419757
chr10	74433187	74433210
chr10	74433402	74433422
chr10	74433425	74433445
chr10	74585654	74585687
chr10	74585783	74585809
chr10	74602707	74602738
chr10	74602757	74602777
chr10	74602850	74602904
chr10	74602921	74602949
chr10	74603002	74603024
chr10	74683922	74683958
chr10	74837937	74837961
chr10	74842851	74842889
chr10	74843052	74843081
chr10	74867449	74867478
chr10	74867584	74867605
chr10	74867660	74867685
chr10	74901567	74901601
chr10	74957255	74957276
chr10	74957608	74957637
chr10	74963251	74963306
chr10	74963383	74963410
chr10	74968538	74968561
chr10	74968562	74968588
chr10	74969706	74969732
chr10	74970082	74970107
chr10	74972499	74972519
chr10	74972520	74972555
chr10	74972586	74972607
chr10	74972608	74972653
chr10	74975365	74975392
chr10	74975393	74975539
chr10	74975597	74975620
chr10	74975621	74975656
chr10	74975666	74975701
chr10	74975702	74975768
chr10	74975798	74975818
chr10	74975978	74976001
chr10	74976002	74976025
chr10	74976125	74976146
chr10	74976149	74976170
chr10	74976185	74976205
chr10	74976247	74976268
chr10	74976269	74976359
chr10	74976411	74976436
chr10	74976526	74976547
chr10	74977358	74977379
chr10	74981811	74981834
chr10	74989039	74989095
chr10	75019481	75019501
chr10	75030284	75030307
chr10	75030308	75030331
chr10	75030347	75030367
chr10	75030878	75030904
chr10	75031493	75031529
chr10	75032473	75032495
chr10	75032565	75032588
chr10	75032600	75032621
chr10	75151074	75151094
chr10	75176098	75176118
chr10	75176509	75176535
chr10	75239110	75239133
chr10	75239135	75239155
chr10	75239178	75239200
chr10	75262281	75262311
chr10	75262450	75262474
chr10	75262487	75262510
chr10	75262560	75262582
chr10	75262611	75262633
chr10	75283929	75283950
chr10	75283961	75283990
chr10	75283991	75284012
chr10	75295441	75295463
chr10	75295464	75295551
chr10	75295552	75295641
chr10	75295666	75295689
chr10	75295693	75295733
chr10	75295734	75295766
chr10	75295804	75295831
chr10	75295832	75295868
chr10	75362595	75362630
chr10	75362647	75362680
chr10	75379129	75379154
chr10	75379155	75379199
chr10	75379272	75379357
chr10	75379358	75379378
chr10	75379380	75379423
chr10	75379424	75379445
chr10	75379446	75379501
chr10	75379502	75379531
chr10	75402634	75402656
chr10	75405189	75405212
chr10	75405274	75405336
chr10	75405337	75405365
chr10	75408354	75408374
chr10	75408399	75408421
chr10	75408447	75408489
chr10	75408492	75408531
chr10	75450629	75450650
chr10	75450725	75450783
chr10	75450784	75450805
chr10	75450823	75450858
chr10	75450867	75450954
chr10	75451024	75451079
chr10	75451080	75451149
chr10	75451150	75451191
chr10	75451192	75451212
chr10	75451235	75451271
chr10	75451391	75451431
chr10	75451469	75451501
chr10	75451535	75451556
chr10	75462014	75462037
chr10	75462064	75462087
chr10	75462138	75462174
chr10	75462175	75462226
chr10	75462227	75462248
chr10	75462305	75462347
chr10	75462413	75462434
chr10	75462547	75462568
chr10	75488340	75488361
chr10	75507946	75507986
chr10	75508489	75508516
chr10	75508546	75508598
chr10	75539326	75539347
chr10	75541640	75541667
chr10	75541683	75541712
chr10	75541809	75541833
chr10	75542002	75542023
chr10	75543131	75543156
chr10	75593298	75593318
chr10	75593385	75593424
chr10	75593478	75593506
chr10	75593522	75593544
chr10	75593563	75593620
chr10	75597653	75597693
chr10	75597798	75597899
chr10	75598068	75598091
chr10	75599287	75599311
chr10	75613788	75613811
chr10	75613834	75613875
chr10	75613877	75613942
chr10	75613953	75614048
chr10	75622734	75622757
chr10	75622783	75622807
chr10	75622808	75622838
chr10	75623966	75623986
chr10	75629656	75629681
chr10	75629814	75629838
chr10	75629839	75629859
chr10	75638620	75638641
chr10	75638834	75638857
chr10	75638865	75638964
chr10	75638986	75639009
chr10	75639735	75639759
chr10	75639771	75639809
chr10	75639850	75639887
chr10	75639907	75639927
chr10	75639931	75639956
chr10	75639981	75640013
chr10	75640022	75640050
chr10	75646540	75646562
chr10	75646563	75646611
chr10	75646612	75646639
chr10	75646640	75646670
chr10	75646791	75646813
chr10	75660270	75660345
chr10	75660768	75660805
chr10	75660827	75660861
chr10	75660867	75660894
chr10	75660943	75660967
chr10	75693505	75693541
chr10	75693545	75693576
chr10	75693600	75693637
chr10	75693638	75693692
chr10	75693693	75693724
chr10	75693727	75693759
chr10	75693762	75693794
chr10	75703523	75703543
chr10	75703567	75703589
chr10	75703659	75703682
chr10	75703699	75703730
chr10	75703740	75703771
chr10	75703772	75703820
chr10	75703856	75703880
chr10	75708039	75708059
chr10	75708081	75708111
chr10	75708112	75708194
chr10	75708313	75708367
chr10	75708373	75708423
chr10	75708456	75708487
chr10	75710267	75710292
chr10	75710293	75710322
chr10	75710346	75710366
chr10	75710435	75710480
chr10	75710505	75710533
chr10	75712081	75712102
chr10	75721720	75721740
chr10	75721764	75721785
chr10	75721786	75721806
chr10	75722141	75722168
chr10	75722183	75722203
chr10	75723704	75723727
chr10	75736187	75736210
chr10	75736211	75736234
chr10	75736235	75736292
chr10	75736297	75736321
chr10	75736375	75736406
chr10	75736407	75736435
chr10	75736504	75736544
chr10	75736545	75736571
chr10	75739414	75739437
chr10	75739458	75739494
chr10	75739621	75739644
chr10	75739675	75739717
chr10	75739725	75739747
chr10	75759500	75759525
chr10	75759820	75759858
chr10	75759910	75759935
chr10	75764578	75764598
chr10	75774493	75774516
chr10	75782940	75782977
chr10	75783000	75783035
chr10	75783178	75783200
chr10	75812244	75812266
chr10	75839201	75839224
chr10	75839247	75839280
chr10	75839282	75839305
chr10	75839342	75839374
chr10	75844376	75844402
chr10	75844418	75844454
chr10	75851576	75851618
chr10	75851736	75851758
chr10	75851759	75851808
chr10	75863109	75863137
chr10	75863153	75863175
chr10	75873341	75873361
chr10	75900354	75900376
chr10	75903383	75903414
chr10	75904538	75904560
chr10	75904587	75904621
chr10	75904665	75904686
chr10	75904863	75904903
chr10	75904913	75904940
chr10	75907177	75907222
chr10	75907223	75907247
chr10	75907255	75907281
chr10	75907300	75907337
chr10	75907338	75907376
chr10	75907378	75907412
chr10	75907426	75907448
chr10	75923967	75923994
chr10	75924058	75924108
chr10	75924112	75924147
chr10	75924182	75924213
chr10	75924214	75924344
chr10	75924347	75924379
chr10	75924399	75924457
chr10	75924458	75924480
chr10	75924533	75924563
chr10	75924654	75924680
chr10	75935371	75935393
chr10	75935513	75935555
chr10	75937842	75937862
chr10	75937863	75937916
chr10	75937944	75937975
chr10	75937991	75938017
chr10	75938596	75938633
chr10	75938727	75938748
chr10	75938803	75938830
chr10	75948886	75948911
chr10	75952254	75952301
chr10	75952302	75952323
chr10	75952324	75952368
chr10	75952381	75952402
chr10	75952404	75952424
chr10	75957431	75957456
chr10	75957553	75957576
chr10	75967261	75967289
chr10	75967305	75967349
chr10	75967426	75967499
chr10	75967500	75967635
chr10	75967636	75967675
chr10	75967676	75967719
chr10	75972636	75972657
chr10	75977266	75977288
chr10	75994795	75994816
chr10	75994829	75994872
chr10	75999787	75999816
chr10	75999858	75999924
chr10	75999925	75999962
chr10	75999963	76000036
chr10	76007911	76007934
chr10	76013045	76013077
chr10	76032423	76032463
chr10	76035524	76035544
chr10	76035546	76035571
chr10	76035578	76035599
chr10	76035620	76035661
chr10	76035676	76035714
chr10	76035757	76035786
chr10	76035886	76035922
chr10	76035923	76035946
chr10	76035974	76036000
chr10	76051232	76051253
chr10	76053046	76053067
chr10	76053167	76053191
chr10	76053323	76053346
chr10	76071681	76071701
chr10	76071770	76071792
chr10	76071793	76071813
chr10	76071825	76071846
chr10	76071864	76071896
chr10	76071897	76071923
chr10	76071934	76071955
chr10	76071956	76071990
chr10	76072023	76072052
chr10	76106823	76106843
chr10	76114049	76114069
chr10	76114078	76114104
chr10	76114107	76114176
chr10	76114197	76114226
chr10	76114270	76114296
chr10	76114720	76114743
chr10	76115785	76115812
chr10	76119220	76119257
chr10	76133725	76133747
chr10	76138617	76138638
chr10	76138756	76138784
chr10	76138859	76138880
chr10	76190745	76190768
chr10	76210010	76210036
chr10	76210216	76210236
chr10	76218231	76218256
chr10	76230797	76230825
chr10	76230853	76230881
chr10	76230882	76230910
chr10	76230929	76230958
chr10	76230959	76230979
chr10	76230993	76231016
chr10	76231097	76231122
chr10	76252051	76252072
chr10	76252240	76252263
chr10	76252328	76252349
chr10	76252350	76252396
chr10	76252454	76252475
chr10	76282141	76282186
chr10	76282203	76282235
chr10	76282236	76282294
chr10	76282295	76282333
chr10	76282376	76282435
chr10	76282436	76282469
chr10	76282470	76282505
chr10	76282506	76282533
chr10	76282534	76282647
chr10	76282649	76282693
chr10	76282694	76282727
chr10	76285818	76285848
chr10	76398156	76398184
chr10	76398337	76398358
chr10	76398392	76398415
chr10	76429330	76429369
chr10	76438732	76438755
chr10	76468282	76468302
chr10	76523870	76523893
chr10	76523951	76523986
chr10	76524016	76524083
chr10	76524136	76524178
chr10	76524201	76524230
chr10	76524246	76524266
chr10	76542253	76542280
chr10	76631194	76631222
chr10	76631242	76631263
chr10	76631298	76631349
chr10	76631351	76631375
chr10	76631392	76631431
chr10	76651295	76651315
chr10	76723944	76723966
chr10	76780168	76780197
chr10	76780198	76780220
chr10	76780242	76780262
chr10	76780263	76780287
chr10	76780326	76780349
chr10	76869632	76869652
chr10	76869653	76869675
chr10	76877498	76877518
chr10	76877823	76877843
chr10	76877862	76877902
chr10	76884906	76884930
chr10	76884982	76885013
chr10	76885014	76885039
chr10	76885458	76885482
chr10	76887076	76887100
chr10	76887287	76887307
chr10	76891864	76891887
chr10	76903248	76903270
chr10	76914061	76914096
chr10	76914175	76914195
chr10	76921420	76921441
chr10	76921542	76921578
chr10	76921590	76921613
chr10	76921614	76921636
chr10	76927690	76927710
chr10	76928530	76928557
chr10	76928632	76928657
chr10	76928887	76928911
chr10	76936277	76936299
chr10	76936318	76936339
chr10	76936399	76936425
chr10	76939999	76940024
chr10	76944798	76944818
chr10	76944842	76944911
chr10	76944912	76944947
chr10	76967931	76967953
chr10	76967960	76967988
chr10	76967989	76968016
chr10	76968222	76968245
chr10	76968293	76968323
chr10	76968383	76968408
chr10	76969711	76969740
chr10	76970060	76970080
chr10	76977943	76977970
chr10	76978022	76978045
chr10	76978142	76978177
chr10	76978178	76978198
chr10	76998551	76998573
chr10	76998618	76998641
chr10	77001412	77001433
chr10	77001565	77001586
chr10	77003031	77003078
chr10	77012004	77012039
chr10	77017166	77017187
chr10	77025462	77025495
chr10	77036824	77036845
chr10	77051240	77051261
chr10	77072628	77072651
chr10	77072823	77072852
chr10	77105746	77105770
chr10	77105822	77105846
chr10	77105920	77105952
chr10	77105957	77105988
chr10	77106060	77106080
chr10	77108310	77108330
chr10	77108471	77108533
chr10	77108537	77108559
chr10	77110326	77110346
chr10	77121029	77121050
chr10	77184874	77184912
chr10	77247099	77247119
chr10	77251203	77251223
chr10	77637268	77637291
chr10	77967710	77967730
chr10	78060377	78060400
chr10	78060401	78060423
chr10	78060455	78060479
chr10	78078799	78078833
chr10	78087263	78087293
chr10	78087398	78087421
chr10	78087436	78087466
chr10	78131420	78131450
chr10	78218999	78219030
chr10	78219039	78219091
chr10	78219094	78219133
chr10	78226049	78226076
chr10	78249211	78249233
chr10	78252583	78252606
chr10	78280119	78280141
chr10	78284602	78284622
chr10	78284646	78284668
chr10	78341487	78341514
chr10	78356867	78356906
chr10	78356907	78356931
chr10	78357385	78357408
chr10	78357413	78357446
chr10	78357456	78357479
chr10	78357541	78357577
chr10	78357589	78357622
chr10	78357635	78357655
chr10	78371599	78371628
chr10	78371630	78371657
chr10	78376085	78376105
chr10	78380717	78380743
chr10	78380780	78380804
chr10	78421668	78421692
chr10	78458673	78458696
chr10	78507994	78508015
chr10	78566068	78566092
chr10	78626212	78626234
chr10	78657091	78657118
chr10	78663861	78663882
chr10	78707156	78707180
chr10	78741772	78741792
chr10	78747952	78748000
chr10	78748041	78748062
chr10	78771988	78772010
chr10	78805349	78805374
chr10	78814401	78814427
chr10	78829376	78829407
chr10	78851887	78851910
chr10	78913822	78913848
chr10	78913880	78913913
chr10	78942078	78942104
chr10	78942125	78942149
chr10	78942424	78942446
chr10	78996294	78996314
chr10	79052252	79052274
chr10	79070926	79070964
chr10	79137964	79137984
chr10	79144744	79144786
chr10	79186601	79186622
chr10	79186624	79186645
chr10	79255830	79255862
chr10	79277289	79277311
chr10	79296629	79296649
chr10	79305551	79305580
chr10	79315578	79315598
chr10	79316291	79316324
chr10	79316351	79316415
chr10	79383814	79383840
chr10	81934279	81934302
chr10	82738628	82738659
chr10	83725053	83725080
chr10	83725089	83725120
chr10	84499859	84499885
chr10	84499897	84499917
chr10	84499943	84499963
chr10	84507284	84507311
chr10	84507312	84507336
chr10	85451310	85451332
chr10	85599553	85599578
chr10	85602020	85602045
chr10	85602083	85602112
chr10	85602393	85602415
chr10	86263012	86263032
chr10	86681702	86681722
chr10	86699350	86699378
chr10	87792681	87792701
chr10	88064702	88064722
chr10	88766265	88766286
chr10	88905637	88905657
chr10	88935277	88935297
chr10	89593897	89593961
chr10	89593965	89593998
chr10	89599443	89599475
chr10	91271592	91271618
chr10	91271632	91271660
chr10	91271669	91271690
chr10	91271691	91271717
chr10	91283983	91284007
chr10	91484570	91484596
chr10	91484642	91484665
chr10	91496183	91496205
chr10	91496211	91496239
chr10	91512955	91512977
chr10	91830946	91830969
chr10	91863398	91863425
chr10	91959986	91960009
chr10	91964136	91964159
chr10	91981702	91981722
chr10	91984296	91984316
chr10	92028975	92028998
chr10	92029102	92029123
chr10	92048733	92048777
chr10	92048778	92048829
chr10	92048994	92049120
chr10	92049144	92049168
chr10	92049170	92049199
chr10	92049227	92049263
chr10	92049264	92049286
chr10	92049287	92049320
chr10	92049505	92049525
chr10	92049526	92049568
chr10	92049808	92049837
chr10	92049847	92049867
chr10	92049869	92049898
chr10	92049899	92049945
chr10	92050438	92050469
chr10	92051042	92051063
chr10	92051306	92051337
chr10	92051514	92051539
chr10	92051803	92051829
chr10	92051976	92052000
chr10	92091845	92091884
chr10	92091894	92091929
chr10	92091930	92091956
chr10	92091958	92091981
chr10	92158058	92158084
chr10	92239340	92239361
chr10	92240326	92240367
chr10	92240758	92240779
chr10	92240785	92240807
chr10	92243305	92243329
chr10	92333593	92333617
chr10	92349414	92349440
chr10	92479404	92479432
chr10	92693000	92693026
chr10	92693027	92693073
chr10	92697811	92697838
chr10	92697858	92697887
chr10	92697888	92697915
chr10	92720428	92720450
chr10	92894147	92894172
chr10	92894215	92894239
chr10	92894253	92894279
chr10	92894353	92894435
chr10	92894456	92894486
chr10	92894530	92894559
chr10	92894560	92894598
chr10	92894641	92894671
chr10	92894694	92894742
chr10	92994004	92994028
chr10	92994344	92994370
chr10	93023440	93023462
chr10	93174157	93174196
chr10	93174234	93174255
chr10	93174575	93174603
chr10	93174616	93174641
chr10	93174653	93174674
chr10	93245924	93245950
chr10	93246019	93246043
chr10	93758771	93758795
chr10	93777542	93777563
chr10	93793196	93793219
chr10	93798088	93798115
chr10	93798126	93798159
chr10	93898559	93898586
chr10	93991939	93991960
chr10	93991993	93992021
chr10	94293560	94293583
chr10	94511642	94511668
chr10	95322737	95322775
chr10	95322815	95322844
chr10	95351201	95351224
chr10	95351355	95351383
chr10	95355393	95355417
chr10	95357088	95357131
chr10	95357232	95357260
chr10	95371368	95371394
chr10	95371977	95372003
chr10	95372036	95372062
chr10	95376002	95376046
chr10	95395044	95395064
chr10	95536230	95536255
chr10	95542497	95542529
chr10	96057069	96057089
chr10	96156317	96156339
chr10	96156655	96156678
chr10	96156838	96156858
chr10	96159922	96159942
chr10	96273525	96273547
chr10	96401410	96401446
chr10	96421003	96421053
chr10	96440888	96440919
chr10	96451222	96451243
chr10	96907266	96907289
chr10	96949201	96949221
chr10	96954530	96954551
chr10	96954552	96954576
chr10	96954631	96954663
chr10	96954664	96954691
chr10	96954702	96954733
chr10	96954841	96954896
chr10	96954899	96954950
chr10	96954954	96954975
chr10	96955006	96955029
chr10	96955030	96955050
chr10	96955307	96955329
chr10	96955397	96955420
chr10	96955547	96955576
chr10	96955577	96955600
chr10	96955790	96955816
chr10	96955876	96955902
chr10	96958336	96958359
chr10	96958401	96958424
chr10	96958425	96958451
chr10	96958498	96958520
chr10	96958573	96958601
chr10	96962339	96962359
chr10	96963032	96963053
chr10	96963062	96963084
chr10	97911334	97911354
chr10	97916817	97916838
chr10	97918012	97918045
chr10	97922228	97922248
chr10	97974823	97974850
chr10	97982453	97982473
chr10	98087108	98087134
chr10	98087135	98087156
chr10	98087193	98087217
chr10	98164543	98164564
chr10	98173548	98173568
chr10	98693889	98693913
chr10	98743887	98743910
chr10	98743950	98743976
chr10	99235282	99235318
chr10	99235517	99235550
chr10	99235579	99235605
chr10	99451088	99451109
chr10	99451112	99451135
chr10	99451154	99451186
chr10	99497617	99497638
chr10	100219312	100219332
chr10	100222134	100222154
chr10	100571327	100571375
chr10	100612960	100612985
chr10	100612986	100613026
chr10	100613027	100613050
chr10	100613054	100613154
chr10	100613861	100613953
chr10	100615343	100615378
chr10	100615395	100615416
chr10	100618229	100618257
chr10	100625368	100625399
chr10	100625414	100625465
chr10	100631772	100631805
chr10	100645926	100645956
chr10	100645957	100645994
chr10	100645995	100646022
chr10	100646032	100646052
chr10	100649766	100649787
chr10	100649788	100649819
chr10	100649825	100649862
chr10	100681529	100681560
chr10	100687638	100687658
chr10	100687682	100687715
chr10	100687751	100687814
chr10	100687815	100687837
chr10	100687863	100687891
chr10	100687892	100688001
chr10	100688002	100688143
chr10	100688144	100688228
chr10	100689082	100689107
chr10	100767645	100767668
chr10	100767766	100767792
chr10	100767794	100767818
chr10	100773556	100773588
chr10	100773589	100773610
chr10	100773674	100773711
chr10	100773721	100773742
chr10	100773846	100773879
chr10	100781346	100781368
chr10	100786988	100787008
chr10	100787375	100787441
chr10	100788018	100788046
chr10	100788048	100788094
chr10	100788135	100788169
chr10	100788170	100788190
chr10	100788219	100788239
chr10	100792840	100792868
chr10	100792869	100792903
chr10	100792904	100792942
chr10	100792984	100793018
chr10	100798968	100798990
chr10	100803964	100803987
chr10	100803992	100804024
chr10	100804025	100804070
chr10	100804071	100804105
chr10	100804152	100804174
chr10	100810916	100810948
chr10	100810991	100811021
chr10	100811024	100811051
chr10	100812263	100812288
chr10	100866763	100866818
chr10	100866826	100866884
chr10	100873886	100873908
chr10	100874000	100874021
chr10	100876719	100876741
chr10	100882899	100882924
chr10	100924804	100924826
chr10	101050170	101050190
chr10	101050198	101050219
chr10	101073689	101073709
chr10	101085720	101085742
chr10	101088126	101088149
chr10	101261042	101261063
chr10	101262554	101262576
chr10	101262602	101262627
chr10	101262676	101262707
chr10	101304511	101304538
chr10	101310800	101310855
chr10	101310896	101310916
chr10	101430316	101430349
chr10	101430377	101430400
chr10	101430401	101430436
chr10	101439194	101439216
chr10	101439217	101439238
chr10	101444589	101444611
chr10	101444631	101444661
chr10	101445789	101445810
chr10	101446007	101446034
chr10	101447143	101447172
chr10	101451687	101451713
chr10	101451714	101451747
chr10	101451766	101451787
chr10	101451789	101451816
chr10	101451864	101451888
chr10	101451922	101451967
chr10	101452003	101452050
chr10	101452089	101452140
chr10	101452290	101452323
chr10	101452373	101452417
chr10	101464160	101464182
chr10	101464192	101464216
chr10	101464234	101464257
chr10	101464259	101464283
chr10	101466364	101466391
chr10	101468873	101468897
chr10	101484293	101484313
chr10	101484367	101484389
chr10	101484390	101484417
chr10	101484478	101484508
chr10	101485953	101485977
chr10	101485978	101486016
chr10	101486024	101486051
chr10	101486055	101486083
chr10	101486104	101486132
chr10	101486133	101486284
chr10	101487508	101487534
chr10	101487558	101487581
chr10	101492377	101492403
chr10	101495516	101495539
chr10	101507338	101507421
chr10	101507450	101507504
chr10	101507587	101507612
chr10	101507725	101507746
chr10	101532970	101532992
chr10	101595778	101595801
chr10	101595813	101595833
chr10	101630093	101630141
chr10	101630262	101630283
chr10	101630285	101630313
chr10	101630347	101630369
chr10	101650833	101650854
chr10	101651368	101651393
chr10	101651574	101651596
chr10	101651683	101651715
chr10	101651779	101651816
chr10	101651947	101651967
chr10	101651968	101651989
chr10	101660403	101660424
chr10	101666267	101666294
chr10	101666372	101666392
chr10	101708121	101708151
chr10	101708185	101708206
chr10	101708229	101708256
chr10	101708257	101708289
chr10	101708389	101708412
chr10	101708416	101708442
chr10	101710035	101710064
chr10	101710154	101710174
chr10	101710319	101710354
chr10	101749436	101749457
chr10	101749480	101749506
chr10	101749538	101749564
chr10	101749599	101749628
chr10	101794400	101794423
chr10	101794953	101794981
chr10	101795309	101795340
chr10	101795425	101795446
chr10	101795450	101795483
chr10	101795484	101795505
chr10	101797690	101797712
chr10	101995321	101995347
chr10	102146706	102146726
chr10	102351920	102351946
chr10	102352424	102352450
chr10	102352451	102352482
chr10	102352489	102352543
chr10	102377116	102377147
chr10	102963441	102963462
chr10	110075547	110075567
chr10	110176593	110176617
chr10	110205450	110205472
chr10	110300538	110300597
chr10	110300599	110300621
chr10	110300647	110300676
chr10	110300737	110300767
chr10	110577846	110577872
chr10	110589622	110589642
chr10	110591030	110591062
chr10	110667992	110668017
chr10	112472264	112472286
chr10	112472300	112472323
chr10	112472427	112472450
chr10	112475934	112475954
chr10	112490667	112490711
chr10	112490712	112490839
chr10	112522861	112522896
chr10	112527277	112527300
chr10	112527301	112527321
chr10	112527338	112527362
chr10	112527399	112527420
chr10	112530954	112530979
chr10	112533219	112533243
chr10	112533259	112533289
chr10	112533346	112533380
chr10	112533381	112533440
chr10	112533441	112533462
chr10	112538272	112538319
chr10	112538339	112538377
chr10	112538383	112538403
chr10	112538435	112538478
chr10	112538479	112538529
chr10	112538530	112538553
chr10	112558895	112558921
chr10	112558945	112558966
chr10	112563176	112563198
chr10	112563243	112563269
chr10	112583561	112583582
chr10	112583596	112583631
chr10	112586148	112586172
chr10	112613869	112613892
chr10	112623156	112623186
chr10	112670463	112670491
chr10	112776118	112776144
chr10	112797122	112797149
chr10	112811997	112812029
chr10	112812128	112812153
chr10	112818137	112818162
chr10	112818184	112818205
chr10	112818236	112818257
chr10	112818567	112818618
chr10	112818871	112818894
chr10	112831706	112831739
chr10	112831805	112831827
chr10	112831832	112831857
chr10	112835558	112835578
chr10	112855330	112855354
chr10	112855453	112855482
chr10	112945941	112945965
chr10	112945966	112945990
chr10	112977534	112977554
chr10	112977591	112977621
chr10	112977677	112977717
chr10	112986438	112986458
chr10	112986459	112986480
chr10	112986537	112986561
chr10	112986562	112986597
chr10	113001309	113001333
chr10	113001334	113001359
chr10	113007461	113007483
chr10	113007528	113007548
chr10	113028229	113028277
chr10	113041419	113041443
chr10	113056703	113056730
chr10	113059386	113059414
chr10	113059525	113059545
chr10	113059602	113059655
chr10	113059670	113059691
chr10	113089379	113089405
chr10	113089426	113089446
chr10	113115659	113115709
chr10	113115719	113115745
chr10	113119767	113119806
chr10	113119809	113119832
chr10	113119934	113119964
chr10	113119993	113120045
chr10	113120070	113120108
chr10	113120110	113120130
chr10	113120164	113120186
chr10	113121314	113121334
chr10	113121335	113121405
chr10	113121426	113121447
chr10	113121448	113121470
chr10	113121478	113121509
chr10	113121525	113121568
chr10	113122948	113122975
chr10	113123030	113123052
chr10	113123107	113123179
chr10	113123181	113123203
chr10	113124424	113124448
chr10	113125395	113125437
chr10	113125444	113125483
chr10	113125511	113125580
chr10	113125596	113125687
chr10	113125688	113125749
chr10	113125765	113125800
chr10	113125870	113125891
chr10	113125892	113125955
chr10	113125956	113126020
chr10	113128014	113128035
chr10	113139944	113139965
chr10	113140022	113140045
chr10	113144005	113144048
chr10	113145387	113145425
chr10	113145426	113145446
chr10	113145450	113145470
chr10	113145497	113145546
chr10	113145547	113145570
chr10	113145598	113145679
chr10	113145692	113145722
chr10	113145723	113145754
chr10	113145755	113145776
chr10	113145777	113145837
chr10	113148082	113148103
chr10	113148104	113148165
chr10	113148166	113148194
chr10	113148242	113148264
chr10	113148303	113148328
chr10	113148334	113148359
chr10	113148419	113148451
chr10	113148493	113148513
chr10	113148594	113148614
chr10	113148631	113148651
chr10	113148678	113148702
chr10	113150564	113150584
chr10	113150962	113150985
chr10	113158649	113158721
chr10	113158974	113158997
chr10	113160592	113160671
chr10	113161563	113161592
chr10	113165546	113165593
chr10	113165609	113165635
chr10	113177211	113177234
chr10	113177270	113177294
chr10	113177306	113177344
chr10	113177396	113177426
chr10	113177442	113177465
chr10	113177680	113177728
chr10	113244365	113244388
chr10	113244428	113244448
chr10	113244480	113244500
chr10	113244559	113244588
chr10	113336811	113336836
chr10	113337389	113337410
chr10	113340578	113340598
chr10	113350678	113350706
chr10	113350846	113350867
chr10	113350997	113351031
chr10	113351032	113351061
chr10	113358083	113358103
chr10	113410854	113410874
chr10	113476226	113476246
chr10	113495574	113495595
chr10	113495651	113495695
chr10	113495700	113495728
chr10	113495771	113495800
chr10	113495826	113495861
chr10	113495862	113495886
chr10	113575202	113575227
chr10	113575243	113575274
chr10	113575310	113575373
chr10	113575410	113575436
chr10	113575484	113575518
chr10	113575534	113575557
chr10	113589569	113589591
chr10	113594192	113594213
chr10	113594214	113594235
chr10	113594671	113594696
chr10	113599575	113599605
chr10	113614249	113614291
chr10	113617439	113617497
chr10	113617511	113617544
chr10	113617565	113617605
chr10	113617606	113617658
chr10	113620526	113620548
chr10	114129907	114129927
chr10	114168170	114168193
chr10	114168235	114168257
chr10	114437883	114437903
chr10	114453383	114453406
chr10	114491834	114491854
chr10	115160155	115160181
chr10	115519295	115519328
chr10	115805954	115805974
chr10	115872056	115872077
chr10	115953588	115953619
chr10	116083458	116083491
chr10	116083520	116083544
chr10	116134964	116134991
chr10	116142812	116142834
chr10	116209272	116209293
chr10	116270829	116270849
chr10	116683797	116683818
chr10	116791510	116791531
chr10	116834237	116834294
chr10	116834295	116834316
chr10	116836013	116836037
chr10	116836038	116836059
chr10	116836238	116836268
chr10	116836348	116836369
chr10	116891267	116891292
chr10	116891319	116891359
chr10	116906721	116906741
chr10	116917720	116917740
chr10	116918094	116918117
chr10	116961313	116961339
chr10	116961354	116961374
chr10	116961420	116961465
chr10	116961466	116961563
chr10	116961568	116961609
chr10	116961650	116961688
chr10	116961689	116961746
chr10	116961747	116961823
chr10	116961834	116961918
chr10	116961919	116961971
chr10	116961972	116962034
chr10	116962084	116962123
chr10	116962134	116962167
chr10	116962168	116962228
chr10	116962263	116962318
chr10	116962320	116962361
chr10	116974219	116974252
chr10	116974255	116974278
chr10	116974327	116974347
chr10	116974623	116974654
chr10	117001424	117001445
chr10	117257852	117257875
chr10	117374502	117374522
chr10	117501433	117501454
chr10	117503352	117503384
chr10	117504238	117504258
chr10	117504523	117504544
chr10	117504584	117504604
chr10	117514946	117514972
chr10	117543276	117543305
chr10	117543537	117543557
chr10	117549427	117549450
chr10	117549451	117549478
chr10	117549480	117549509
chr10	117549510	117549544
chr10	117550193	117550261
chr10	117550294	117550337
chr10	117550358	117550397
chr10	117550407	117550453
chr10	117550507	117550535
chr10	117551270	117551306
chr10	117551319	117551368
chr10	117551369	117551389
chr10	117551477	117551521
chr10	117551522	117551549
chr10	117551550	117551579
chr10	117551612	117551633
chr10	117551634	117551654
chr10	117554630	117554663
chr10	117554664	117554696
chr10	117554730	117554752
chr10	117554753	117554778
chr10	117554793	117554814
chr10	117635766	117635800
chr10	117674833	117674862
chr10	117684287	117684310
chr10	117719432	117719456
chr10	117719462	117719489
chr10	117719613	117719646
chr10	117719663	117719720
chr10	117722097	117722117
chr10	117731559	117731580
chr10	117731735	117731756
chr10	117731905	117731930
chr10	117732954	117732980
chr10	117732981	117733020
chr10	117733021	117733043
chr10	117743505	117743530
chr10	117743720	117743740
chr10	117775620	117775640
chr10	117825528	117825558
chr10	117830994	117831015
chr10	117870830	117870850
chr10	117870974	117871006
chr10	117871021	117871045
chr10	117871059	117871084
chr10	117871085	117871113
chr10	117871114	117871146
chr10	117885124	117885145
chr10	117885219	117885241
chr10	117885242	117885263
chr10	117928468	117928491
chr10	117928506	117928529
chr10	117961724	117961749
chr10	117961750	117961788
chr10	118013144	118013166
chr10	118013237	118013281
chr10	118013301	118013323
chr10	118013332	118013376
chr10	118013701	118013738
chr10	118030536	118030585
chr10	118108701	118108724
chr10	118108725	118108758
chr10	118108759	118108796
chr10	118108861	118108957
chr10	118108991	118109014
chr10	118109054	118109084
chr10	118115984	118116013
chr10	118148367	118148401
chr10	118148451	118148471
chr10	118208332	118208364
chr10	118208392	118208416
chr10	118208432	118208462
chr10	118208510	118208540
chr10	118213661	118213697
chr10	118255812	118255837
chr10	118258443	118258464
chr10	118258465	118258492
chr10	118258505	118258542
chr10	118258565	118258604
chr10	118258626	118258648
chr10	118272734	118272754
chr10	118314822	118314857
chr10	118314889	118315049
chr10	118315080	118315113
chr10	118315114	118315135
chr10	118315551	118315578
chr10	118315614	118315647
chr10	118315657	118315682
chr10	118315683	118315733
chr10	118315736	118315818
chr10	118315841	118315912
chr10	118315915	118315937
chr10	118315965	118316031
chr10	118317035	118317063
chr10	118317093	118317113
chr10	118317114	118317175
chr10	118317200	118317271
chr10	118317280	118317304
chr10	118317318	118317338
chr10	118321025	118321046
chr10	118357873	118357899
chr10	118357900	118358019
chr10	118358040	118358082
chr10	118358103	118358140
chr10	118358188	118358226
chr10	118358227	118358249
chr10	118358250	118358273
chr10	118358287	118358317
chr10	118358390	118358413
chr10	118358431	118358475
chr10	118358476	118358498
chr10	118358576	118358633
chr10	118358634	118358663
chr10	118358664	118358688
chr10	118358701	118358724
chr10	118381957	118381991
chr10	118403960	118404001
chr10	118404002	118404036
chr10	118404056	118404091
chr10	118404092	118404117
chr10	118404118	118404157
chr10	118404158	118404207
chr10	118404209	118404229
chr10	118404257	118404277
chr10	118404301	118404324
chr10	118413014	118413035
chr10	118421852	118421878
chr10	118421879	118421907
chr10	118421949	118421977
chr10	118421993	118422013
chr10	118422189	118422244
chr10	118422286	118422310
chr10	118443988	118444008
chr10	118467209	118467240
chr10	118467273	118467294
chr10	118467325	118467351
chr10	118473590	118473633
chr10	118473661	118473685
chr10	118514790	118514814
chr10	118701305	118701339
chr10	118701340	118701362
chr10	118730307	118730330
chr10	118730361	118730381
chr10	118730382	118730410
chr10	119574886	119574906
chr10	119575412	119575433
chr10	119575450	119575485
chr10	119575707	119575728
chr10	119576811	119576881
chr10	119576882	119576908
chr10	119577098	119577132
chr10	119580191	119580223
chr10	119580353	119580374
chr10	119580409	119580458
chr10	119580469	119580505
chr10	119580506	119580530
chr10	119580549	119580569
chr10	119580570	119580603
chr10	119580604	119580624
chr10	119580625	119580647
chr10	119580691	119580718
chr10	119580849	119580893
chr10	119581913	119581935
chr10	119581936	119581974
chr10	119581984	119582012
chr10	119582176	119582196
chr10	119582200	119582229
chr10	119582453	119582543
chr10	119582564	119582641
chr10	119593425	119593458
chr10	119593459	119593550
chr10	119596442	119596462
chr10	119596670	119596701
chr10	120513937	120513961
chr10	120513970	120513997
chr10	120520977	120521021
chr10	121310373	121310397
chr10	121479396	121479416
chr10	121515096	121515130
chr10	121515252	121515272
chr10	121517315	121517379
chr10	121517395	121517448
chr10	121518702	121518751
chr10	121518791	121518831
chr10	121525659	121525680
chr10	121536380	121536402
chr10	121565444	121565465
chr10	121565585	121565608
chr10	121600693	121600713
chr10	122213332	122213365
chr10	122254282	122254303
chr10	122428254	122428278
chr10	122428279	122428319
chr10	123069354	123069380
chr10	123069525	123069545
chr10	123069568	123069588
chr10	123079711	123079744
chr10	123079868	123079889
chr10	123092570	123092594
chr10	123092672	123092693
chr10	123092694	123092724
chr10	123092725	123092747
chr10	123092748	123092877
chr10	123092878	123092899
chr10	123092908	123092929
chr10	123092932	123092962
chr10	123092978	123093037
chr10	123093079	123093143
chr10	123093144	123093202
chr10	123093203	123093246
chr10	123093247	123093286
chr10	123093304	123093329
chr10	123093364	123093388
chr10	123104049	123104069
chr10	123106965	123106993
chr10	123106996	123107028
chr10	123143923	123143945
chr10	123143946	123143970
chr10	123143972	123144032
chr10	123144045	123144081
chr10	123144082	123144129
chr10	123144227	123144268
chr10	123144390	123144449
chr10	123144553	123144576
chr10	123144644	123144668
chr10	123146329	123146358
chr10	123162872	123162892
chr10	123162973	123163002
chr10	123187910	123187933
chr10	123187957	123187988
chr10	123188029	123188059
chr10	123188074	123188132
chr10	123188226	123188255
chr10	123192946	123192969
chr10	123258291	123258335
chr10	123258336	123258373
chr10	123274374	123274410
chr10	123275257	123275279
chr10	123298439	123298460
chr10	123298493	123298519
chr10	123305100	123305122
chr10	123305782	123305825
chr10	123305843	123305913
chr10	123305914	123305939
chr10	123305962	123305996
chr10	123306005	123306025
chr10	123313521	123313547
chr10	123313561	123313587
chr10	123314480	123314502
chr10	123314791	123314814
chr10	123353845	123353873
chr10	123353912	123353936
chr10	123357086	123357115
chr10	123357118	123357138
chr10	123357196	123357253
chr10	123357306	123357334
chr10	123357379	123357400
chr10	123357412	123357435
chr10	123357505	123357549
chr10	123374758	123374795
chr10	123396644	123396670
chr10	123451096	123451119
chr10	123451122	123451142
chr10	123451166	123451199
chr10	123457831	123457857
chr10	123457914	123457954
chr10	123458029	123458050
chr10	123480099	123480135
chr10	123483360	123483385
chr10	123513126	123513146
chr10	123513244	123513265
chr10	123513297	123513320
chr10	123513436	123513471
chr10	123513484	123513516
chr10	123513594	123513617
chr10	123514217	123514243
chr10	124448669	124448690
chr10	124448693	124448722
chr10	124691431	124691460
chr10	124696185	124696205
chr10	124708358	124708379
chr10	124744887	124744914
chr10	124747608	124747638
chr10	124962352	124962376
chr10	124962580	124962601
chr10	125024707	125024727
chr10	125217001	125217021
chr10	125217041	125217076
chr10	125217097	125217117
chr10	125292022	125292043
chr10	125301305	125301325
chr10	125331252	125331273
chr10	125372130	125372155
chr10	125372316	125372341
chr10	125372346	125372387
chr10	125372403	125372429
chr10	125372458	125372483
chr10	125455730	125455752
chr10	125455773	125455795
chr10	125692398	125692423
chr10	125740515	125740535
chr10	126049410	126049435
chr10	126982605	126982628
chr10	127012268	127012300
chr10	127362061	127362082
chr10	127577576	127577600
chr10	128166074	128166098
chr10	128166181	128166224
chr10	128166225	128166287
chr10	128166300	128166320
chr10	128166462	128166485
chr10	128166499	128166559
chr10	128166576	128166601
chr10	128214308	128214336
chr10	128539706	128539747
chr10	128568897	128568930
chr10	128568965	128568991
[truncated: 31,369 more rows]

## Sheet: S6_assays
cRE309				cRE721				cRE1318
Relative Luciferase Activity				Relative Luciferase Activity				Relative Luciferase Activity
Mouse	Chimpanzee	Human		Mouse	Chimpanzee	Human		Mouse	Chimpanzee	Human
0.24	0.69	0.74		1.63	1.58	1.69		0.59	1.17	1.46
0.16	0.68	0.7		1.69	1.61	1.65		0.49	0.92	1.21
0.14	0.6	0.66		1.54	1.45	1.52		0.45	0.94	1.23
								0.43	0.77	0.99
Fold Change				Fold Change				0.44	0.65	0.9
Mouse	Chimpanzee	Human		Mouse	Chimpanzee	Human		0.38	0.62	0.82
1	2.875	3.08333		1	0.969325	1.03681
1	4.25	4.375		1	0.952663	0.976331		Fold Change
1	4.28571	4.71429		1	0.941558	0.987013		Mouse	Chimpanzee	Human
								1	1.98305	2.47458
								1	1.87755	2.46939
								1	2.08889	2.73333
Relative Luciferase Activity (Control)								1	1.7907	2.30233
Negative	0.00665399	0.00564972	0.0055607					1	1.47727	2.04545
Positive	2.6048	2.3239	2.1828					1	1.63158	2.15789

## Sheet: S7_MPRA
ID	cor_all	pval_all	cor_primate	pval_primate	qval_all	qval_primate
IRF4	0.641814	1e-300	0.291657	3.40386e-10	4.5e-300	2.29761e-09
PKLR-48h	0.642281	1e-300	0.295544	6.28617e-11	4.5e-300	5.65755e-10
PKLR-24h	0.53729	1e-300	0.23529	2.46937e-07	4.5e-300	1.33346e-06
HBG1	0.43095	8.10463e-14	0.175141	0.00363334	2.73531e-13	0.00817502
LDLR.2	0.756558	1e-300	0.523065	1e-300	4.5e-300	1.35e-299
LDLR	0.738047	1e-300	0.515198	1e-300	4.5e-300	1.35e-299
IRF6	0.378679	1e-300	0.164331	5.17063e-05	4.5e-300	0.000199439
RET	0.168377	3.44369e-05	-0.0030147	0.941305	0.000103311	0.97751
ZFAND3	0.303761	7.99361e-14	0.187027	5.88047e-06	2.73531e-13	2.64621e-05
GP1BA	0.184206	0.000279312	0.0804451	0.115056	0.000628451	0.182736
HNF4A	0.165382	0.00512601	0.0736025	0.215429	0.00988588	0.306137
ZRSh-13h2	0.035203	0.438749	-0.0543322	0.231863	0.515054	0.313014
MSMB	0.0968521	0.0185189	0.00810857	0.844055	0.033334	0.911579
ZRSh-13	0.0297362	0.51311	-0.0435334	0.338217	0.577249	0.434851
TCF7L2	0.0390269	0.340321	-4.79205e-05	0.999066	0.446146	0.999066
FOXE1	-0.00302456	0.941065	-0.0277565	0.497388	0.941065	0.58389
SORT1.2	-0.129121	0.00152706	-0.116549	0.0042546	0.00317158	0.00883648
SORT1-flip	-0.153355	0.000160606	-0.136139	0.000819494	0.000407819	0.00245848
SORT1	-0.153142	0.000166149	-0.133751	0.00102291	0.000407819	0.00276186
UC88	-0.0857122	0.0372395	-0.0578157	0.1604	0.0628417	0.2406
MYCrs6983267	-0.0574215	0.160093	-0.0126134	0.75783	0.2275	0.852558
BCL11A	-0.0643286	0.115472	0.0350873	0.39093	0.183396	0.479777
TERT-GSc	0.0618393	0.363526	0.170154	0.0118621	0.446146	0.0213518
TERT-GAa	0.0623887	0.359271	0.176241	0.00911668	0.446146	0.0175822
TERT-HEK	0.0214274	0.753073	0.154857	0.0221895	0.782038	0.0374448
TERT-GBM	0.100417	0.139445	0.246353	0.000239516	0.209168	0.000808367
HBB	0.0355697	0.628883	0.227632	0.00172917	0.679194	0.00424433
12:31226835:T:A:wC	0.379769	2.91815e-08	-0.147896	0.0366213	1.13355e-07	0.0683209
7:19145326:T:C:wC:Alt_7:19145340:A:G	0.291674	2.78318e-05	-0.12785	0.0712073	5.62896e-05	0.111201
5:150828014:G:A:wC	0.617409	0	0.295666	2.1324e-05	0	0.000154394
1:901559:G:A:wR:Alt_1:901607:C:G	0.426341	3.08235e-10	0.108966	0.124555	1.74553e-09	0.160001
19:44488352:G:A:wC	0.654641	0	0.373477	5.12143e-08	0	1.35964e-06
2:47630213:T:C:wC	0.530452	6.66134e-16	0.264255	0.000156111	1.25743e-14	0.000777084
19:4153566:A:G:wC	0.51919	3.33067e-15	0.264914	0.000150085	3.14359e-14	0.000777084
11:3855868:C:T:wC:Alt_11:3855917:C	0.443649	4.71874e-11	0.205229	0.00355374	3.34026e-10	0.0101084
6:41924998:C:G:wX:Alt_6:41925159:G	0.410808	1.52075e-09	0.184093	0.00906758	7.17666e-09	0.0225681
10:95535240:C:A:wC	0.276284	7.4915e-05	0.0517579	0.466694	0.000136852	0.432203
7:139875230:C:T:wC	0.376269	3.99609e-08	0.164557	0.019886	1.41436e-07	0.042529
14:103560996:A:T:wC	0.34993	3.78926e-07	0.144853	0.0407076	1.07293e-06	0.0736846
5:138775301:C:T:wC	0.330754	1.72202e-06	0.129629	0.0673297	4.64371e-06	0.109437
16:193224:G:A:wC	0.438591	8.2562e-11	0.244202	0.000492491	5.19496e-10	0.00163433
15:83479349:T:C:wC	0.158482	0.0249994	-0.0356761	0.615996	0.0291355	0.505778
22:50742721:T:A:wC	0.136748	0.054107	-0.0542774	0.446409	0.0510679	0.431178
10:81164146:C:T:wC	0.31309	6.36109e-06	0.129631	0.0673246	1.56621e-05	0.109437
5:76035067:G:A:wC	0.35637	1.25124e-05	0.183542	0.0282167	2.72528e-05	0.0561823
20:5485337:G:A:wC	0.248543	0.00044369	0.0935639	0.192104	0.000679083	0.242857
19:2395960:T:C:wC	0.228367	0.29461	0.0767696	0.727723	0.208546	0.541671
19:36605875:G:T:wC	0.453641	1.5203e-11	0.302228	1.36439e-05	1.22991e-10	0.000110606
19:2841397:C:T:wC	0.1927	0.0293146	0.0458989	0.606928	0.0320633	0.505778
22:42466980:A:T:wC	0.365904	9.92084e-08	0.219373	0.001802	3.3048e-07	0.00551995
15:102068658:G:A:wC	0.295535	2.1512e-05	0.158537	0.0249489	4.51193e-05	0.0509496
3:169530823:G:A:wC	0.161941	0.02521	0.0281697	0.698879	0.0291355	0.535208
20:61464184:C:T:wC	0.0958557	0.176946	-0.0341714	0.630966	0.145223	0.512783
18:33077912:C:T:wC	0.395574	6.73471e-09	0.266227	0.000138731	2.93373e-08	0.000777084
2:224874874:G:A:wC	0.318455	4.31476e-06	0.192456	0.00632866	1.11065e-05	0.0168014
15:96714746:T:G:wC	0.147592	0.0370127	0.0306709	0.666371	0.0361383	0.526413
3:10328782:G:A:wC	0.0519515	0.465028	-0.0636253	0.370752	0.28664	0.373775
3:150066540:T:A:wC	0.244227	0.000491825	0.128989	0.0687048	0.000732947	0.109439
2:48954905:T:C:wC	-0.0168494	0.812805	-0.126637	0.0739544	0.410973	0.11327
7:105416560:C:A:wC	0.217652	0.00196165	0.109097	0.124099	0.00270947	0.160001
6:49524446:T:C:wC	0.0431292	0.544251	-0.0650813	0.359882	0.315378	0.372198
18:56084054:T:C:wC	0.129815	0.0669334	0.0255087	0.719936	0.0601655	0.541671
3:108125614:C:T:wC	0.166311	0.0185891	0.067323	0.343538	0.0223978	0.36481
20:45944659:G:C:wC	0.246427	0.000435524	0.151826	0.0318614	0.000679083	0.061892
9:4763368:C:A:wL:Alt_9:4763491:G	0.268894	0.000118097	0.17771	0.0118184	0.0001967	0.0285231
3:100428356:A:G:wC	0.519994	3.10862e-15	0.431739	1.73616e-10	3.14359e-14	1.38275e-08
15:65714008:C:G:wC	0.278938	6.3413e-05	0.19142	0.00662207	0.000119702	0.0170132
11:9336093:C:T:wC	0.312295	6.73332e-06	0.239317	0.00064258	1.58878e-05	0.00204711
1:12046063:G:T:wC:Alt_1:12046089:G	-0.000442593	0.995037	-0.0716179	0.313562	0.45812	0.356763
12:133337352:G:A:wC	-0.128625	0.490449	-0.198729	0.283836	0.295468	0.327622
5:95163437:A:G:wL:Alt_5:95163449:G	0.0696387	0.327157	0.000962935	0.989203	0.220558	0.646982
19:18364800:G:C:wC	0.152661	0.0313492	0.0855143	0.229779	0.0328759	0.285946
11:75110589:A:G:wC	0.311629	7.06106e-06	0.245235	0.000465246	1.59947e-05	0.00161105
13:50432800:T:C:wC	0.183254	0.00939343	0.123158	0.0823131	0.0120897	0.12199
5:140699881:G:C:wC	0.360508	1.57302e-07	0.301971	1.38875e-05	4.68842e-07	0.000110606
11:94809826:C:T:wC	0.0703359	0.322325	0.0120359	0.865676	0.219918	0.610458
5:176731452:G:T:wC	-0.0322199	0.650607	-0.0802032	0.258917	0.352387	0.303253
2:44001185:C:T:wC	0.410949	1.49939e-09	0.368495	7.92756e-08	7.17666e-09	1.57846e-06
11:76887140:G:A:wC	0.175901	0.012721	0.142022	0.044847	0.0160087	0.0793734
6:167506274:A:G:wC	-0.0120877	0.865105	-0.0412628	0.561825	0.426006	0.491715
6:7143859:C:A:wC	0.082061	0.248012	0.0529249	0.456694	0.182401	0.432203
8:42334511:G:C:wC	0.0839156	0.237447	0.0568747	0.423748	0.181962	0.416655
19:1493207:C:T:wC	0.061797	0.384686	0.0361621	0.611194	0.246348	0.505778
6:160560880:CATG:C:wC:Alt_6:160560897:CTGGTAAGT:C	0.0257308	0.717601	0.00286707	0.96786	0.376274	0.64237
16:72088461:A:C:wC	-0.0319466	0.653377	-0.0520649	0.464052	0.352387	0.432203
1:93426167:G:A:wC	0.270832	0.000104938	0.252458	0.000310333	0.00018008	0.00117696
1:86174772:T:C:wC:Alt_1:86174814:T:C	-0.0468491	0.510053	-0.0644714	0.364411	0.300877	0.372198
1:209824707:A:T:wC	0.048439	0.495785	0.0309895	0.663116	0.295539	0.526413
6:42672407:T:C:wC	0.27263	9.39741e-05	0.262844	0.000169768	0.000166304	0.000795353
19:50836849:T:A:wC	0.361798	1.41004e-07	0.354193	2.66904e-07	4.43612e-07	4.25147e-06
19:10347084:T:C:wC	0.00362271	0.959396	-0.000294449	0.996698	0.445331	0.646982
14:65175364:A:C:wC	0.111427	0.116222	0.110616	0.118919	0.0982329	0.157853
13:44389479:T:G:wC	-0.083857	0.237776	-0.0828372	0.243551	0.181962	0.297743
17:31239645:C:T:wC	0.00561452	0.937109	0.00936076	0.895337	0.441099	0.614727
4:187112629:G:C:wC	-0.0332226	0.640484	-0.0292671	0.680785	0.352141	0.526413
5:52405693:C:A:wC	0.379453	3.00253e-08	0.386791	1.53579e-08	1.13355e-07	6.11585e-07
3:48632756:A:C:wC	0.24072	0.000595643	0.258151	0.000223655	0.000843279	0.000949356
5:95163437:A:G:wC	0.00736413	0.917572	0.024914	0.726201	0.438279	0.541671
7:77169782:C:G:wC	-0.0483789	0.792598	-0.0305614	0.868124	0.404367	0.610458
1:230849886:T:G:wC	0.0627282	0.37755	0.0806678	0.256159	0.245754	0.303253
4:48782249:T:C:wC	-0.0299862	0.673386	-0.0113027	0.873789	0.35639	0.610458
3:42306446:C:T:wC	-0.020725	0.770829	7.31936e-05	0.999179	0.400476	0.646982
2:207629904:G:A:wC	-0.149566	0.0345298	-0.123	0.0827109	0.0343056	0.12199
20:42187297:G:A:wC	0.0415672	0.55894	0.0702324	0.323039	0.315378	0.359499
10:75928933:T:C:wC	-0.0184024	0.894924	0.0120108	0.931308	0.436891	0.628587
16:84228305:C:G:wC	0.075379	0.288759	0.110702	0.118629	0.206992	0.157853
16:333146:C:T:wC	0.288971	3.32569e-05	0.325305	2.5997e-06	6.49425e-05	3.45085e-05
19:632675:C:T:wC	-0.054268	0.552728	-0.0131724	0.885499	0.315378	0.613259
9:34988605:G:C:wC	0.207408	0.0032095	0.248915	0.000379096	0.00432746	0.0013724
4:100065509:T:G:wC	-0.0518767	0.465671	-0.00663555	0.925702	0.28664	0.628587
10:121010256:A:G:wC	-0.0803042	0.265675	-0.0302976	0.674949	0.192886	0.526413
19:58662235:C:T:wC:Alt_19:58662254:T:C	0.271393	0.000247983	0.322678	1.1189e-05	0.000401235	0.000110606
17:57365039:C:T:wC	0.0842013	0.335245	0.139222	0.109993	0.223351	0.15156
15:90670057:C:T:wC	-0.0190922	0.78844	0.0385241	0.588095	0.404367	0.503638
17:3563339:C:T:wC	-0.119803	0.0910765	-0.0580363	0.414328	0.0793484	0.412485
7:95070487:A:G:wC	-0.0825586	0.245146	-0.0202167	0.7763	0.182401	0.567227
6:39111485:C:T:wC	-0.0712649	0.315959	-0.00348529	0.960935	0.218204	0.64237
18:43684365:G:C:wC	0.241994	0.000555803	0.30979	8.04651e-06	0.000807052	9.15511e-05
7:77026460:G:A:wC	-0.014937	0.834555	0.0540655	0.449346	0.418236	0.431178
7:27717716:G:C:wC	-0.113232	0.110389	-0.0434666	0.541103	0.0947164	0.484221
2:241510903:G:A:wC	-0.058054	0.416559	0.0189283	0.791255	0.262107	0.572898
1:211556131:C:G:wC	0.0969989	0.171814	0.174036	0.0137145	0.143085	0.0321258
12:52604451:A:G:wC	-0.15424	0.0292071	-0.0694177	0.328698	0.0320633	0.359499
14:65796846:G:C:wC	-0.050982	0.47341	0.0388638	0.584806	0.28827	0.503638
21:37572401:T:G:wC:Alt_21:37572412:T:C	0.00730591	0.942489	0.0980543	0.331769	0.441099	0.359499
12:53440779:C:T:wC	-0.135235	0.0574835	-0.0358824	0.615755	0.0533653	0.505778
6:127839843:A:C:wC	0.0647996	0.361969	0.165844	0.0189274	0.238352	0.042529
20:50108980:G:A:wC	-0.154019	0.029442	-0.0414344	0.560197	0.0320633	0.491715
19:58662235:C:T:wC	0.158727	0.0343282	0.272072	0.000238907	0.0343056	0.000951379
1:11713563:G:A:wC	-0.189017	0.0138467	-0.0701884	0.364514	0.0170465	0.372198
18:3596818:T:A:wC	-0.144266	0.0415383	-0.0161177	0.820793	0.0398696	0.588931
5:162936464:A:G:wC	-0.152637	0.0309474	-0.0232772	0.74354	0.0328759	0.54832
15:55526886:C:T:wC	0.00705822	0.920984	0.136469	0.0539939	0.438279	0.0934847
4:6697673:T:C:wC	-0.0891956	0.209111	0.0451605	0.525437	0.166787	0.475546
14:78023519:C:G:wC	-0.199473	0.00462854	-0.0492511	0.488579	0.00609566	0.44727
9:117085186:C:G:wC	-0.0407302	0.566889	0.113238	0.110372	0.315378	0.15156
22:19132380:A:T:wC:Alt_22:19132385:G	0.00827129	0.908398	0.166907	0.0193784	0.438279	0.042529
22:21369454:A:G:wC	0.0406084	0.56805	0.205716	0.00347395	0.315378	0.0101084
16:3313726:G:C:wC	-0.0952458	0.191151	0.0704619	0.334023	0.15464	0.359499
8:11720227:G:C:wC	-0.0123491	0.862216	0.164028	0.0202915	0.426006	0.042529
11:61595564:C:T:wC	-0.150728	0.0331352	0.0300237	0.673001	0.0341171	0.526413
6:109625879:G:A:wC	-0.0420304	0.554564	0.14769	0.0368866	0.315378	0.0683209
2:191049403:G:A:wC	0.0821844	0.247298	0.277478	6.95157e-05	0.182401	0.000425886
2:219272294:G:T:wC	-0.0400054	0.664416	0.156948	0.0869137	0.35496	0.125858
12:126467943:G:A:wC	-0.0906987	0.222063	0.137512	0.0634088	0.174658	0.10745
11:3663422:A:G:wC	-0.12995	0.066649	0.19912	0.00470309	0.0601655	0.0129163
15:29077460:T:G:wC	-0.0787185	0.311922			0.218075
X:148621334:G:C:wC			0.381687	0.246735		0.297743

## Sheet: S8_GWAS_CDS
trait	pip	variant	rsid	vep.most_severe	vep.gene_most_severe	exon_id
BMI	0.15182	chr1:32193647:T:C	rs1127100	synonymous_variant	BAI2	ENSE00003532807.1
CRP	1	chr1:159683438:C:G	rs1800947	synonymous_variant	CRP	ENSE00001287766.5
CRP	1	chr1:159683814:G:A	rs77832441	missense_variant	CRP	ENSE00001287766.5
Lym	0.22617	chr1:198665917:C:G	rs17612648	synonymous_variant	PTPRC	ENSE00003024062.1
RBC	0.18649	chr3:38103776:G:A	rs116202356	missense_variant	DLEC1	ENSE00003587488.1
HDLC	0.14091	chr3:52852538:G:T	rs4687657	missense_variant	ITIH4	ENSE00003518435.1
SBP	0.69582	chr4:3444503:G:A	rs2073505	synonymous_variant	HGFAC	ENSE00000699356.1
Ca	1	chr4:74274363:A:G	rs142714816	missense_variant	ALB	ENSE00003645399.1
Height	0.12429	chr10:44112214:C:T	rs7478426	synonymous_variant	ZNF485	ENSE00003847663.1
Height	0.15466	chr10:44112763:C:G	rs7069748	synonymous_variant	ZNF485	ENSE00003847663.1
eGFRcys	0.56856	chr11:2169014:A:G	rs10770125	missense_variant	INS-IGF2	ENSE00003814869.1
ApoB	0.11522	chr11:5688940:C:T	rs11038628	missense_variant	TRIM5	ENSE00003499028.1
LDLC	0.17816	chr11:5688940:C:T	rs11038628	missense_variant	TRIM5	ENSE00003499028.1
ALP	1	chr11:5701074:C:A	rs11601507	missense_variant	TRIM5	ENSE00000903262.4
ALT	1	chr11:5701074:C:A	rs11601507	missense_variant	TRIM5	ENSE00000903262.4
AST	1	chr11:5701074:C:A	rs11601507	missense_variant	TRIM5	ENSE00000903262.4
ApoA	1	chr11:5701074:C:A	rs11601507	missense_variant	TRIM5	ENSE00000903262.4
ApoB	1	chr11:5701074:C:A	rs11601507	missense_variant	TRIM5	ENSE00000903262.4
LDLC	1	chr11:5701074:C:A	rs11601507	missense_variant	TRIM5	ENSE00000903262.4
Plt	1	chr11:5701074:C:A	rs11601507	missense_variant	TRIM5	ENSE00000903262.4
SHBG	1	chr11:5701074:C:A	rs11601507	missense_variant	TRIM5	ENSE00000903262.4
TBil	0.99991	chr11:5701074:C:A	rs11601507	missense_variant	TRIM5	ENSE00000903262.4
Height	0.90393	chr11:58919922:G:GGCAGATACTT	rs533676902	frameshift_variant	FAM111A	ENSE00001513359.2
eBMD	0.5656	chr11:58920492:C:G	rs116918730	missense_variant	FAM111A	ENSE00001513359.2
BFP	0.13194	chr11:64068310:C:T	rs2286614	missense_variant	TEX40	ENSE00003805360.1
ALP	0.10446	chr14:103566835:C:G	rs2297066	missense_variant	EXOC3L4	ENSE00003931365.1
Plt	0.15488	chr14:103566835:C:G	rs2297066	missense_variant	EXOC3L4	ENSE00003931365.1
SBP	0.1737	chr17:76799795:G:A	rs1057040	missense_variant	USP36	ENSE00001298564.1
Age_at_Menarche	0.10321	chr17:79220224:G:C	rs2725405	missense_variant	SLC38A10	ENSE00001309561.6
Lym	0.72539	chr19:14499614:G:C	rs150665764	synonymous_variant	CD97	ENSE00003504172.1
WBC	0.65138	chr19:14499614:G:C	rs150665764	synonymous_variant	CD97	ENSE00003504172.1
Lym	0.27456	chr19:14499616:C:T	rs139113505	missense_variant	CD97	ENSE00003504172.1
WBC	0.34582	chr19:14499616:C:T	rs139113505	missense_variant	CD97	ENSE00003504172.1
TC	0.11425	chr19:17451981:G:A	rs3745193	missense_variant	GTPBP3	ENSE00003667476.1
Eosino	0.95166	chr19:40225031:G:C	rs146776010	missense_variant	CLC	ENSE00000706193.1
CRP	0.10219	chr19:51630482:C:A	rs2258983	missense_variant	SIGLEC9	ENSE00000722578.1
Plt	0.24709	chr19:55536595:G:A	rs1613662	missense_variant	GP6	ENSE00001252668.2
MCV	0.8171	chr19:55708573:G:A	rs2288520	synonymous_variant	PTPRH	ENSE00003486449.1
Eosino	0.95944	chr22:37531436:G:A	rs228953	synonymous_variant	IL2RB	ENSE00003988974.1

## Sheet: S9_GWAS_DHS
trait	pip	variant	rsid	vep.gene_most_severe	dhs_mean_signal	dhs_component
Plt	0.24596	chr1:2139307:C:T	rs2503713	RP11-181G12.4	3.13079	Stromal B
Plt	0.12124	chr1:3030624:G:C	rs2981867	PRDM16	1.73825	Tissue invariant
Hb	0.99958	chr1:3691528:A:G	rs1175550	SMIM1	2.27087	Renal / cancer
HbA1c	0.99997	chr1:3691528:A:G	rs1175550	SMIM1	2.27087	Renal / cancer
MCHC	0.99671	chr1:3691528:A:G	rs1175550	SMIM1	2.27087	Renal / cancer
RBC	0.94516	chr1:3691528:A:G	rs1175550	SMIM1	2.27087	Renal / cancer
Worrier	0.1786	chr1:7032629:G:A	rs10399787	CAMTA1	0.564244	Cardiac
BFP	0.1344	chr1:8482078:C:T	rs301806	RERE	0.617393	Stromal B
Miserableness	0.17807	chr1:8482078:C:T	rs301806	RERE	0.617393	Stromal B
eBMD	0.11549	chr1:8498680:A:T	rs301803	RERE	1.0497	Musculoskeletal
PP	0.12092	chr1:9210262:G:A	rs17393144	MIR34A	0.968646	Musculoskeletal
eBMD	0.11571	chr1:9302405:T:TAA	rs546968313	H6PD	2.2773	Pulmonary devel.
Height	0.15936	chr1:10368099:A:G	rs17401588	KIF1B	1.74211	Lymphoid
ApoB	0.17687	chr1:10796866:T:C	rs880315	CASZ1	2.04788	Cardiac
Lym	0.11344	chr1:10796866:T:C	rs880315	CASZ1	2.04788	Cardiac
TC	0.24902	chr1:10796866:T:C	rs880315	CASZ1	2.04788	Cardiac
Eosino	0.99999	chr1:12246175:C:T	rs474247	TNFRSF1B	0.732691	Stromal B
Hb	0.11982	chr1:12660488:T:C	rs58976956	DHRS3	1.12051	Cardiac
Ht	0.16808	chr1:12660488:T:C	rs58976956	DHRS3	1.12051	Cardiac
MCH	0.10602	chr1:26491355:C:A	rs11247860	FAM110D	1.17097	Primitive / embryonic
BFP	0.13462	chr1:31460338:A:G	rs7516039	PUM1	0.514265	Vascular / endothelial
SHBG	0.16494	chr1:31460338:A:G	rs7516039	PUM1	0.514265	Vascular / endothelial
UA	0.11409	chr1:31460338:A:G	rs7516039	PUM1	0.514265	Vascular / endothelial
Plt	0.85269	chr1:32332350:A:G	rs147197357	RP11-84A19.4	0.964338	Primitive / embryonic
Plt	0.10721	chr1:40493190:T:C	rs61779690		1.3554	Neural
GGT	0.15194	chr1:46039077:T:G	rs499600	AKR1A1	0.829903	Primitive / embryonic
eGFR	0.16952	chr1:46039077:T:G	rs499600	AKR1A1	0.829903	Primitive / embryonic
eGFR	0.14986	chr1:46039202:GC:G	rs777607572	AKR1A1	0.829903	Primitive / embryonic
Age_at_Menopause	0.11	chr1:46728913:A:G	rs12137934	RAD54L	1.09174	Primitive / embryonic
ALP	0.56236	chr1:54890956:T:G	rs1883783	RP4-705F19.1	1.46119	Digestive
SHBG	0.60026	chr1:54890956:T:G	rs1883783	RP4-705F19.1	1.46119	Digestive
Height	0.1344	chr1:54891088:G:C	rs4927111	RP4-705F19.1	1.46119	Digestive
PP	0.19528	chr1:59646524:G:A	rs11207420	RP11-470E16.1	2.24058	Pulmonary devel.
SBP	0.13102	chr1:59646524:G:A	rs11207420	RP11-470E16.1	2.24058	Pulmonary devel.
MCH	0.54583	chr1:62902874:A:G	rs646179	USP1	0.939416	Placental / trophoblast
MCV	0.71932	chr1:62902874:A:G	rs646179	USP1	0.939416	Placental / trophoblast
RBC	0.51513	chr1:62902874:A:G	rs646179	USP1	0.939416	Placental / trophoblast
Height	0.1036	chr1:89144256:G:C	rs1565497	RP11-76N22.2	1.47826	Digestive
Lym	0.11544	chr1:90174762:G:C	rs1320562	LRRC8C	0.599411	Primitive / embryonic
Morning_Person	0.18034	chr1:91190854:T:G	rs114328297		0.652397	Primitive / embryonic
Morning_Person	0.17893	chr1:91190855:T:A	rs114993052		0.652397	Primitive / embryonic
Morning_Person	0.17945	chr1:91190856:C:A	rs115552537		0.652397	Primitive / embryonic
FEV1FVC	0.14466	chr1:92382899:G:A	rs12732630		0.957131	Placental / trophoblast
Plt	0.47745	chr1:94876928:G:A	rs4477285	RP11-366L18.1	0.733158	Stromal B
TC	0.11987	chr1:109817192:A:G	rs7528419	CELSR2	0.666672	Digestive
VitD	0.29477	chr1:109817192:A:G	rs7528419	CELSR2	0.666672	Digestive
eGFR	0.43373	chr1:109817192:A:G	rs7528419	CELSR2	0.666672	Digestive
ApoA	0.26392	chr1:109818530:C:T	rs646776	CELSR2	0.857543	Primitive / embryonic
CAD	0.14475	chr1:109818530:C:T	rs646776	CELSR2	0.857543	Primitive / embryonic
HDLC	0.32872	chr1:109818530:C:T	rs646776	CELSR2	0.857543	Primitive / embryonic
Height	0.13613	chr1:109818530:C:T	rs646776	CELSR2	0.857543	Primitive / embryonic
VitD	0.20551	chr1:109818530:C:T	rs646776	CELSR2	0.857543	Primitive / embryonic
eGFR	0.15334	chr1:109818530:C:T	rs646776	CELSR2	0.857543	Primitive / embryonic
HDLC	0.10369	chr1:110459730:G:A	rs3093044	CSF1	0.8466	Myeloid / erythroid
HbA1c	1	chr1:111740345:C:G	rs599134	DENND2D	1.37096	Primitive / embryonic
Plt	0.99999	chr1:111740345:C:G	rs599134	DENND2D	1.37096	Primitive / embryonic
RBC	0.10458	chr1:114922790:C:T	rs9429742		3.69203	Myeloid / erythroid
MCH	0.2123	chr1:118155103:T:C	rs34039852	FAM46C	1.74627	Myeloid / erythroid
MCHC	0.12288	chr1:118155103:T:C	rs34039852	FAM46C	1.74627	Myeloid / erythroid
MCV	0.1247	chr1:118155103:T:C	rs34039852	FAM46C	1.74627	Myeloid / erythroid
RBC	0.21444	chr1:118155103:T:C	rs34039852	FAM46C	1.74627	Myeloid / erythroid
Plt	0.23404	chr1:118155145:AAGTC:A	rs765821107	FAM46C	1.74627	Myeloid / erythroid
HbA1c	0.21847	chr1:150878099:TC:T	1:150878099_TC_T	CYCSP51	1.32054	Myeloid / erythroid
Balding_Type4	0.2538	chr1:152062767:G:A	rs17646946	TCHHL1	1.07645	Placental / trophoblast
MCH	0.35741	chr1:154154587:T:C	rs61806853	TPM3	1.01127	Pulmonary devel.
IGF1	0.13408	chr1:154556425:G:A	rs1127313	ADAR	1.25256	Stromal B
Alb	0.13147	chr1:154991389:T:C	rs905938	DCST2	0.834441	Primitive / embryonic
WHRadjBMI	0.58748	chr1:154991389:T:C	rs905938	DCST2	0.834441	Primitive / embryonic
HbA1c	0.12248	chr1:155164480:C:A	rs12411216	MIR92B	2.17447	Lymphoid
eBMD	0.12281	chr1:155164480:C:A	rs12411216	MIR92B	2.17447	Lymphoid
Mono	0.12731	chr1:156455898:G:A	rs1171561	MEF2D	0.909745	Primitive / embryonic
Mono	0.10904	chr1:156474119:G:A	rs1171554	MEF2D	0.775285	Primitive / embryonic
Neutro	0.99243	chr1:159174077:G:A	rs41264467	CTA-134P22.2	2.51562	Myeloid / erythroid
WBC	0.97981	chr1:159174077:G:A	rs41264467	CTA-134P22.2	2.51562	Myeloid / erythroid
College	0.16263	chr1:159181597:G:T	rs863007	CTA-134P22.2	0.957797	Primitive / embryonic
CRP	0.12262	chr1:159682018:G:A	rs370370301	CRP	0.892477	Digestive
Mono	0.11786	chr1:161014727:A:G	rs2516837	USF1	0.62422	Pulmonary devel.
IBD	0.12332	chr1:161470505:G:C	rs12139150	FCGR2A	0.547516	Placental / trophoblast
AG	0.36035	chr1:161648542:C:T	rs114602456	RP11-25K21.1	0.909442	Lymphoid
PP	0.20615	chr1:169098738:C:T	rs12138150	ATP1B1	0.782357	Vascular / endothelial
SBP	0.11103	chr1:169098738:C:T	rs12138150	ATP1B1	0.782357	Vascular / endothelial
Height	0.10741	chr1:170665664:C:T	rs12566345	PRRX1	0.808965	Stromal B
Plt	0.67661	chr1:171939290:C:A	rs2038479	DNM3	1.56603	Myeloid / erythroid
Height	0.21099	chr1:172363488:A:G	rs1052256	DNM3	2.15454	Lymphoid
Height	0.19908	chr1:172363526:A:G	rs1132148	DNM3	2.15454	Lymphoid
Eosino	0.22753	chr1:172796505:C:G	rs6672031	RP1-15D23.2	0.944838	Stromal B
Height	0.17538	chr1:200144089:T:G	rs2816912	NR5A2	0.605167	Neural
AFib	0.10179	chr1:203028711:C:G	rs4590732	PPFIA4	2.35296	Myeloid / erythroid
GGT	0.24671	chr1:204232873:G:GGT	rs150607608	PLEKHA6	1.22811	Cardiac
IGF1	0.46556	chr1:204323993:C:T	rs2942134	PLEKHA6	2.69886	Neural
Baso	0.14123	chr1:205179997:A:G	rs17345153	DSTYK	0.514574	Stromal B
AST	0.10176	chr1:205205651:G:T	rs896319	RP11-383G10.5	0.773348	Myeloid / erythroid
Neutro	0.14559	chr1:205205651:G:T	rs896319	RP11-383G10.5	0.773348	Myeloid / erythroid
Plt	0.32414	chr1:205301186:G:A	rs148495065	KLHDC8A	2.02629	Primitive / embryonic
Lym	0.10086	chr1:205600653:C:T	rs6593957	ELK4	2.05215	Tissue invariant
AST	0.24657	chr1:210425509:G:A	rs660611		0.774588	Primitive / embryonic
MCV	0.17376	chr1:214156860:T:C	rs235924	PROX1	0.819249	Organ devel. / renal
Urea	0.54274	chr1:214177319:T:G	rs61320678	PROX1	1.59391	Neural
eBMD	0.34632	chr1:220097906:T:G	rs6663745	SLC30A10	2.07145	Digestive
MCH	0.12313	chr1:225597846:A:G	rs1011319	LBR	1.01546	Renal / cancer
MCV	0.14946	chr1:225597846:A:G	rs1011319	LBR	1.01546	Renal / cancer
MCH	0.14619	chr1:225603103:C:T	rs6702433	LBR	0.996202	Myeloid / erythroid
MCV	0.16549	chr1:225603103:C:T	rs6702433	LBR	0.996202	Myeloid / erythroid
Lym	0.12623	chr1:225962264:A:AGG	rs151029532	SRP9	1.40746	Renal / cancer
WBC	0.14213	chr1:225962264:A:AGG	rs151029532	SRP9	1.40746	Renal / cancer
HDLC	0.10306	chr1:228076739:T:C	rs878811		0.856494	Primitive / embryonic
Hb	0.12096	chr1:231111477:C:G	rs11122172	TTC13	0.736946	Myeloid / erythroid
Ht	0.20938	chr1:231111477:C:G	rs11122172	TTC13	0.736946	Myeloid / erythroid
IGF1	0.12804	chr1:234854779:C:T	rs684818	RP4-781K5.7	0.88884	Placental / trophoblast
HDLC	0.33532	chr1:235095444:A:G	rs2802929	RP11-443B7.2	1.75639	Myeloid / erythroid
UA	0.10622	chr1:235106914:C:T	rs36025723	RP11-443B7.1	1.42101	Neural
Plt	1	chr1:247712303:T:C	rs41315846	GCSAML	2.11367	Myeloid / erythroid
DVT	0.27239	chr2:8442248:G:A	rs10174949	LINC00299	4.26883	Stromal A
RBC	0.15755	chr2:8752238:G:A	rs4668585	AC011747.6	2.90152	Digestive
MCH	0.62877	chr2:8756183:C:T	rs6730558	AC011747.6	3.23314	Cardiac
MCHC	0.17559	chr2:8756183:C:T	rs6730558	AC011747.6	3.23314	Cardiac
MCV	0.8914	chr2:8756183:C:T	rs6730558	AC011747.6	3.23314	Cardiac
Ca	0.18764	chr2:9190346:A:G	rs77412804		0.625838	Cardiac
Ca	1	chr2:10510148:G:A	rs575837367	HPCAL1	2.07858	Cardiac
eGFR	0.18164	chr2:15899188:G:A	rs7576557		2.49855	Myeloid / erythroid
MCH	0.11541	chr2:20395711:C:T	rs35558536	SDC1	1.04231	Neural
HbA1c	0.13598	chr2:23920632:C:G	rs3795945	KLHL29	1.47233	Stromal B
BW	0.41276	chr2:25457708:T:A	rs11695471	DNMT3A	1.64818	Neural
Height	0.24669	chr2:25457708:T:A	rs11695471	DNMT3A	1.64818	Neural
eBMD	0.11156	chr2:25457708:T:A	rs11695471	DNMT3A	1.64818	Neural
Lym	1	chr2:25488819:T:A	rs7578575	DNMT3A	0.849881	Renal / cancer
Ca	0.26412	chr2:25534999:A:G	rs7596024	DNMT3A	1.89183	Organ devel. / renal
GGT	0.10002	chr2:28634790:G:A	rs12624279	FOSL2	0.409546	Renal / cancer
CRP	0.17342	chr2:37086197:G:C	rs2245109	STRN	0.888893	Digestive
Height	1	chr2:37960613:A:T	rs17511102	CDC42EP3	0.725833	Neural
BW	0.17108	chr2:38055143:G:A	rs11124616	LINC00211	1.01705	Placental / trophoblast
AG	0.24573	chr2:42329329:A:G	rs7570219		2.63828	Musculoskeletal
TP	0.29614	chr2:42329329:A:G	rs7570219		2.63828	Musculoskeletal
GGT	0.11338	chr2:43553304:CAAAA:C	rs771706094	THADA	1.07578	Cancer / epithelial
ApoB	0.20403	chr2:44075483:T:C	rs76866386	ABCG8	2.15922	Tissue invariant
Cholelithiasis	0.25306	chr2:44075483:T:C	rs76866386	ABCG8	2.15922	Tissue invariant
LDLC	0.17218	chr2:44075483:T:C	rs76866386	ABCG8	2.15922	Tissue invariant
Ht	0.36253	chr2:46425121:T:C	rs281485		0.824877	Primitive / embryonic
RBC	0.50068	chr2:46425121:T:C	rs281485		0.824877	Primitive / embryonic
BMI	0.10142	chr2:47020976:C:T	rs36071056		0.90218	Placental / trophoblast
AST	0.22985	chr2:48274591:G:T	rs62135450	AC079807.4	1.66036	Musculoskeletal
AST	0.20987	chr2:48274592:A:T	rs72816437	AC079807.4	1.66036	Musculoskeletal
BMI	0.25375	chr2:48954905:T:C	rs7561278	LHCGR	0.525392	Stromal B
ApoA	0.71501	chr2:48962291:G:T	rs17326656	LHCGR	0.669096	Stromal B
HDLC	0.94151	chr2:48962291:G:T	rs17326656	LHCGR	0.669096	Stromal B
TG	0.86799	chr2:48962291:G:T	rs17326656	LHCGR	0.669096	Stromal B
WHRadjBMI	0.85613	chr2:48962291:G:T	rs17326656	LHCGR	0.669096	Stromal B
Glaucoma_Combined	0.10213	chr2:54646852:G:T	rs7565034		1.09352	Vascular / endothelial
Height	0.16899	chr2:56089108:G:A	rs181661155	EFEMP1	1.0494	Stromal B
BW	0.15939	chr2:56111309:C:T	rs3791675	EFEMP1	1.27292	Stromal B
MCH	0.30482	chr2:61764098:A:C	rs3771259	XPO1	1.42172	Tissue invariant
BW	0.1033	chr2:62838936:A:G	rs10192894	AC092155.4	1.66722	Neural
IGF1	0.10071	chr2:64924037:C:T	rs1861408	SERTAD2	0.680623	Renal / cancer
Neutro	0.11483	chr2:65542416:A:C	rs4671125	SPRED2	0.491956	Stromal B
Mono	0.12744	chr2:65660034:GT:G	2:65660034_GT_G	AC074391.1	2.78668	Lymphoid
ApoA	0.10658	chr2:66671858:C:A	rs2049019	MEIS1	0.839228	Stromal B
FEV1FVC	0.12342	chr2:67461649:C:G	rs1483337	AC023115.1	0.820461	Primitive / embryonic
Balding_Type4	0.22233	chr2:68168099:G:A	rs2047818		1.02188	Stromal A
PP	0.17796	chr2:85491747:T:C	rs883650	TCF7L1	2.26095	Stromal B
eBMD	0.10842	chr2:85491747:T:C	rs883650	TCF7L1	2.26095	Stromal B
HbA1c	0.7022	chr2:96981369:A:C	rs4435501	AC021188.4	2.00725	Stromal A
CRP	0.2965	chr2:102747313:A:G	rs1024794	IL1R1	1.08519	Stromal B
Height	0.13702	chr2:105992771:T:G	rs10193943	AC012360.6	1.02731	Placental / trophoblast
AG	0.1429	chr2:111788147:C:G	rs1837371	ACOXL	1.06817	Renal / cancer
Mono	0.18053	chr2:111790804:G:C	rs3789088	ACOXL	1.26654	Renal / cancer
HbA1c	0.32071	chr2:111807677:G:A	rs2009581	ACOXL	1.56055	Organ devel. / renal
MCH	0.91928	chr2:111807677:G:A	rs2009581	ACOXL	1.56055	Organ devel. / renal
AST	0.35678	chr2:111808558:A:G	rs12986962	ACOXL	0.985567	Lymphoid
Testosterone_F	0.99999	chr2:111934107:T:G	rs590097		0.871631	Cancer / epithelial
SHBG	0.23999	chr2:112375915:C:T	rs2166862		1.20849	Musculoskeletal
DVT	0.14026	chr2:112376294:C:T	rs4849903		1.50844	Stromal B
TG	0.44894	chr2:121308660:G:T	rs7578604	AC073257.1	2.49695	Digestive
IGF1	0.53665	chr2:157189692:T:G	rs149350322	NR4A2	2.67148	Stromal B
Plt	0.13562	chr2:160568758:C:T	rs1968343	AC009961.3	2.95248	Tissue invariant
Plt	0.13681	chr2:160708609:C:T	rs2162499	LY75	0.629049	Placental / trophoblast
Glucose	0.79944	chr2:169772304:A:G	rs141897854	SPC25	2.06332	Neural
eGFRcys	0.20012	chr2:170104938:C:A	rs16823029	LRP2	0.518101	Placental / trophoblast
HbA1c	0.11009	chr2:175261148:T:C	rs13009079	SCRN3	0.622635	Digestive
eGFR	0.40544	chr2:176790396:TC:T	2:176790396_TC_T	KIAA1715	0.667027	Cardiac
eGFR	0.33343	chr2:176790397:C:T	rs6433565	KIAA1715	0.667027	Cardiac
eGFRcys	0.34712	chr2:176790397:C:T	rs6433565	KIAA1715	0.667027	Cardiac
eBMD	0.38117	chr2:177447797:T:C	rs12611670		3.86498	Stromal A
HDLC	0.11005	chr2:178130073:T:C	rs35652124	AC079305.10	1.61862	Tissue invariant
CRP	0.15395	chr2:178190491:A:C	rs12992747	AC074286.1	1.16753	Stromal B
WBC	0.28648	chr2:181907725:A:G	rs6745190	UBE2E3	0.722979	Myeloid / erythroid
BW	0.19795	chr2:183219101:C:A	rs833152	PDE1A	1.23821	Neural
AST	0.10009	chr2:188184804:G:A	rs13417165	AC007319.1	3.06327	Vascular / endothelial
TP	0.12972	chr2:202017408:G:A	rs73045343	CFLAR	0.731213	Digestive
TC	0.13442	chr2:203555343:G:T	rs6435162	FAM117B	0.429127	Stromal B
Ca	0.95112	chr2:213735555:A:C	rs7559013	AC079610.1	1.19769	Placental / trophoblast
BrC	0.12979	chr2:217957405:GA:G	2:217957405_GA_G		3.30225	Cancer / epithelial
BrC	0.15571	chr2:217957699:G:T	rs72951831		2.93051	Myeloid / erythroid
eGFRcys	0.12194	chr2:219282429:G:A	rs13391398	VIL1	1.16034	Organ devel. / renal
eBMD	0.21533	chr2:222320066:G:A	rs3815970	EPHA4	0.607993	Neural
ALT	0.87854	chr2:233520254:A:T	rs13395911	EFHD1	1.27275	Placental / trophoblast
AST	0.6686	chr2:233520254:A:T	rs13395911	EFHD1	1.27275	Placental / trophoblast
Hb	0.68459	chr2:234296650:G:A	rs838718	AC019221.4	1.91963	Stromal B
eBMD	0.10099	chr2:239950153:T:C	rs62189261		0.798406	Stromal B
FEV1FVC	0.82881	chr3:4566033:C:T	rs304023	ITPR1	1.0421	Musculoskeletal
Eosino	0.68892	chr3:10229160:C:T	rs115820364	IRAK2	0.955002	Vascular / endothelial
FEV1FVC	0.13194	chr3:11523670:T:C	rs2443716	ATG7	1.97188	Musculoskeletal
BMI	0.10296	chr3:25079877:C:CTT	rs10628337	AC133680.1	0.665965	Stromal B
AST	0.53805	chr3:27562988:C:T	rs2643826	AC137675.1	0.652502	Vascular / endothelial
Morning_Person	0.21457	chr3:36800756:G:C	rs1507868		0.474757	Primitive / embryonic
PP	0.15892	chr3:36959792:G:A	rs6772646	TRANK1	1.18762	Lymphoid
Height	0.10156	chr3:36985664:C:T	rs6776697	TRANK1	0.85463	Lymphoid
ALP	0.13374	chr3:37828778:GA:G	3:37828778_GA_G	ITGA9	1.22768	Renal / cancer
Plt	0.4172	chr3:39188843:A:G	rs885067	CSRNP1	2.98617	Placental / trophoblast
Lym	0.17134	chr3:39216688:T:C	rs13327715		0.909915	Placental / trophoblast
Baso	0.20762	chr3:46249943:GTTC:G	3:46249943_GTTC_G	CCR1	0.696388	Primitive / embryonic
Mono	0.59929	chr3:46249943:GTTC:G	3:46249943_GTTC_G	CCR1	0.696388	Primitive / embryonic
Lym	0.19824	chr3:47022143:C:A	rs7631423	CCDC12	1.16292	Cancer / epithelial
HDLC	0.11023	chr3:47097985:G:A	rs62246406	SETD2	1.03563	Musculoskeletal
Lym	0.38535	chr3:47097985:G:A	rs62246406	SETD2	1.03563	Musculoskeletal
MAP	0.16981	chr3:49894030:T:C	rs2276864	TRAIP	5.58223	Tissue invariant
eGFR	0.14386	chr3:58052634:G:A	rs13071918	FLNB	2.02531	Stromal B
FEV1FVC	0.10109	chr3:64851763:C:A	rs72624896	ADAMTS9-AS2	0.759606	Digestive
BFP	0.13504	chr3:66489414:G:T	rs62245373	LRIG1	0.986164	Cardiac
Urea	0.15343	chr3:66811565:A:T	rs13080656		0.482179	Organ devel. / renal
Eosino	0.99788	chr3:71771215:T:TG	rs34778241	EIF4E3	1.16148	Lymphoid
LOY	1	chr3:71771215:T:TG	rs34778241	EIF4E3	1.16148	Lymphoid
Mono	0.99968	chr3:71771215:T:TG	rs34778241	EIF4E3	1.16148	Lymphoid
Height	0.11034	chr3:72447074:G:A	rs753317	RYBP	0.843895	Musculoskeletal
PP	0.75572	chr3:115077351:G:T	rs1599116		0.532235	Primitive / embryonic
HbA1c	0.1238	chr3:123105119:C:T	rs62262391	ADCY5	0.714125	Stromal B
Lym	0.24996	chr3:123105119:C:T	rs62262391	ADCY5	0.714125	Stromal B
Mono	0.2686	chr3:123105119:C:T	rs62262391	ADCY5	0.714125	Stromal B
Plt	0.23999	chr3:123105119:C:T	rs62262391	ADCY5	0.714125	Stromal B
HbA1c	0.12413	chr3:123105643:C:T	rs59107033	ADCY5	2.3675	Organ devel. / renal
Lym	0.29537	chr3:123105643:C:T	rs59107033	ADCY5	2.3675	Organ devel. / renal
Mono	0.28415	chr3:123105643:C:T	rs59107033	ADCY5	2.3675	Organ devel. / renal
Plt	0.23545	chr3:123105643:C:T	rs59107033	ADCY5	2.3675	Organ devel. / renal
HbA1c	0.1258	chr3:123105721:G:A	rs17295246	ADCY5	2.3675	Organ devel. / renal
Lym	0.28286	chr3:123105721:G:A	rs17295246	ADCY5	2.3675	Organ devel. / renal
Mono	0.26879	chr3:123105721:G:A	rs17295246	ADCY5	2.3675	Organ devel. / renal
Plt	0.25673	chr3:123105721:G:A	rs17295246	ADCY5	2.3675	Organ devel. / renal
HbA1c	0.11716	chr3:125151482:A:G	rs13318260		0.858314	Myeloid / erythroid
eBMD	0.24373	chr3:126208908:C:G	rs6794670	UROC1	0.57177	Vascular / endothelial
HDLC	0.13835	chr3:127306462:C:T	rs79983121	TPRA1	0.899946	Stromal B
TG	0.10819	chr3:127306462:C:T	rs79983121	TPRA1	0.899946	Stromal B
Hb	0.34489	chr3:141091595:T:A	rs13098180	ZBTB38	0.524096	Organ devel. / renal
Ht	0.20145	chr3:141091595:T:A	rs13098180	ZBTB38	0.524096	Organ devel. / renal
eGFRcys	0.11868	chr3:141093285:T:C	rs7624084	ZBTB38	1.28976	Stromal B
eBMD	0.14681	chr3:141125186:A:G	rs1344674	ZBTB38	1.02208	Lymphoid
eGFR	0.41675	chr3:141719380:C:T	rs11706480	TFDP2	2.61258	Placental / trophoblast
ALT	0.10315	chr3:142660706:G:A	rs9653945	RP11-372E1.4	3.56812	Digestive
ALP	0.29663	chr3:149211387:C:T	rs9843304	TM4SF4	2.21901	Digestive
ALT	0.18092	chr3:149211387:C:T	rs9843304	TM4SF4	2.21901	Digestive
AST	0.16429	chr3:149211387:C:T	rs9843304	TM4SF4	2.21901	Digestive
GGT	0.37101	chr3:149211387:C:T	rs9843304	TM4SF4	2.21901	Digestive
ALP	0.35971	chr3:149211512:G:A	rs12633863	TM4SF4	2.21901	Digestive
ALT	0.16168	chr3:149211512:G:A	rs12633863	TM4SF4	2.21901	Digestive
AST	0.14984	chr3:149211512:G:A	rs12633863	TM4SF4	2.21901	Digestive
Height	0.46852	chr3:149297300:G:A	rs56679429	WWTR1	0.698516	Placental / trophoblast
Height	0.10175	chr3:157682536:T:C	rs9845687		0.401727	Musculoskeletal
ALP	0.91412	chr3:187459497:T:C	rs1523474	BCL6	1.24871	Stromal B
BFP	0.12459	chr3:188001014:C:T	rs80236973	LPP	0.805744	Primitive / embryonic
BMI	0.16504	chr3:188001014:C:T	rs80236973	LPP	0.805744	Primitive / embryonic
AST	0.15915	chr3:188066437:C:G	rs6771736	LPP	0.750558	Myeloid / erythroid
WBC	0.10964	chr4:722598:C:T	rs73221121	PCGF3	1.17021	Renal / cancer
IGF1	0.6162	chr4:13988462:C:A	rs79543268		1.19038	Stromal B
ApoA	0.1162	chr4:24626903:G:T	rs1395221		1.23758	Placental / trophoblast
HDLC	0.13218	chr4:24626903:G:T	rs1395221		1.23758	Placental / trophoblast
eGFRcys	0.14341	chr4:26460991:T:C	rs6826952		1.16915	Renal / cancer
ALP	0.11482	chr4:37436197:G:T	rs111730139	KIAA1239	0.463382	Stromal B
Alb	0.61724	chr4:40724814:GTCTGACCCTCATCTGCCTCT:G	rs760050337		1.84036	Placental / trophoblast
Testosterone_F	0.19801	chr4:69491284:A:T	rs4860987	RP11-1267H10.3	0.555992	Cardiac
Testosterone_M	0.83065	chr4:69491284:A:T	rs4860987	RP11-1267H10.3	0.555992	Cardiac
Testosterone_F	0.19611	chr4:69491456:T:C	rs34707604	RP11-1267H10.3	0.555992	Cardiac
Testosterone_M	0.16935	chr4:69491456:T:C	rs34707604	RP11-1267H10.3	0.555992	Cardiac
eBMD	0.49155	chr4:71992629:G:A	rs2840075		3.5925	Stromal A
TP	0.32311	chr4:79871095:A:T	rs146731300		0.385967	Stromal B
Alb	0.29849	chr4:100021129:A:G	rs149675684	RP11-696N14.1	0.64781	Stromal B
ApoA	0.35358	chr4:100021129:A:G	rs149675684	RP11-696N14.1	0.64781	Stromal B
IGF1	0.49927	chr4:100021129:A:G	rs149675684	RP11-696N14.1	0.64781	Stromal B
ALP	0.10642	chr4:106027829:C:T	rs17501550	RP11-556I14.1	0.5945	Stromal B
HbA1c	0.10974	chr4:110095620:T:C	rs138307849	COL25A1	2.13117	Myeloid / erythroid
Height	0.13964	chr4:145914168:A:C	rs144947146	ANAPC10	1.10581	Cardiac
Lym	0.41654	chr4:153001219:G:A	rs17361097		6.07583	Lymphoid
Plt	0.1548	chr4:154451678:A:C	rs6848819	KIAA0922	0.587003	Lymphoid
HbA1c	0.11409	chr4:156550579:C:G	rs62328642		1.321	Stromal B
eBMD	0.19181	chr4:166270327:A:G	rs12641145		0.720152	Stromal B
Height	0.17736	chr5:14958415:C:T	rs3006073	SEPHS2P1	0.990345	Stromal B
Height	0.16919	chr5:14959725:T:G	rs856529	SEPHS2P1	2.09189	Cancer / epithelial
Hb	0.14025	chr5:34660677:A:G	rs464499	CTD-2024P10.1	5.2207	Stromal A
Ht	0.18347	chr5:34660677:A:G	rs464499	CTD-2024P10.1	5.2207	Stromal A
UA	0.26676	chr5:34660677:A:G	rs464499	CTD-2024P10.1	5.2207	Stromal A
eGFR	0.11533	chr5:39433418:CTGTT:C	rs773081542	DAB2	1.41033	Renal / cancer
eGFRcys	0.39458	chr5:39433418:CTGTT:C	rs773081542	DAB2	1.41033	Renal / cancer
eBMD	0.30791	chr5:50263788:C:T	rs1345777	CTD-2089N3.1	0.653303	Primitive / embryonic
UA	0.28613	chr5:52783408:T:C	rs1469101	FST	0.530843	Cancer / epithelial
ALT	0.13255	chr5:55807370:C:T	rs464605	AC022431.2	0.622554	Musculoskeletal
Alb	0.11573	chr5:55807370:C:T	rs464605	AC022431.2	0.622554	Musculoskeletal
GGT	0.10511	chr5:55807370:C:T	rs464605	AC022431.2	0.622554	Musculoskeletal
TG	0.15067	chr5:55807370:C:T	rs464605	AC022431.2	0.622554	Musculoskeletal
AST	0.10328	chr5:55861595:G:A	rs9687832	AC022431.2	1.47597	Lymphoid
CRP	0.14441	chr5:55861595:G:A	rs9687832	AC022431.2	1.47597	Lymphoid
AST	0.11024	chr5:55861601:G:A	rs9687833	AC022431.2	1.47597	Lymphoid
CRP	0.14325	chr5:55861601:G:A	rs9687833	AC022431.2	1.47597	Lymphoid
Testosterone_F	0.33186	chr5:55861786:C:T	rs9686661	AC022431.2	1.47597	Lymphoid
Mono	0.11693	chr5:57315635:G:A	rs11744663		1.4267	Organ devel. / renal
UA	0.95038	chr5:67715161:A:G	rs10064782		1.06449	Neural
Mono	0.11904	chr5:71765539:G:A	rs2112298	ZNF366	0.931961	Placental / trophoblast
AST	0.10172	chr5:74349558:C:T	rs12520598	RP11-229C3.2	1.80657	Tissue invariant
Height	0.10537	chr5:79650252:C:G	rs13187742	CTC-512J14.5	0.836576	Stromal B
College	0.21067	chr5:92788278:A:G	rs7442779	NR2F1-AS1	0.478572	Vascular / endothelial
HbA1c	0.93752	chr5:95163437:A:G	rs17462893	GLRX	3.87826	Myeloid / erythroid
HbA1c	0.26201	chr5:95163449:G:A	rs6556886	GLRX	3.87826	Myeloid / erythroid
ALT	0.89723	chr5:106878792:G:C	rs6879279	EFNA5	2.3167	Renal / cancer
AST	0.81864	chr5:106878792:G:C	rs6879279	EFNA5	2.3167	Renal / cancer
GGT	1	chr5:106878792:G:C	rs6879279	EFNA5	2.3167	Renal / cancer
Height	0.10074	chr5:112258120:C:T	rs62366963	REEP5	2.94852	Tissue invariant
Lym	0.21098	chr5:118695051:G:A	rs73239278	TNFAIP8	0.703158	Cardiac
Alb	0.17519	chr5:122824678:A:G	rs1500187		2.13972	Neural
Ca	0.14586	chr5:122824678:A:G	rs1500187		2.13972	Neural
DVT	0.20084	chr5:131748241:T:TA	rs11385258	C5orf56	0.609206	Renal / cancer
ApoA	0.14371	chr5:134441457:A:G	rs254562	C5orf66	1.1762	Stromal B
HDLC	0.21544	chr5:134441457:A:G	rs254562	C5orf66	1.1762	Stromal B
Lym	0.57442	chr5:134722833:C:A	rs75925066	H2AFY	3.59176	Stromal A
BW	0.10067	chr5:139059017:C:A	rs3822742	CXXC5	1.17136	Stromal B
DVT	0.1288	chr5:141052870:G:C	rs440279	ARAP3	1.79957	Neural
Eosino	0.36024	chr5:142609525:G:C	rs33384	ARHGAP26	0.970986	Lymphoid
eBMD	0.95013	chr5:148787469:G:A	rs368510	AC131025.8	0.445603	Stromal B
ApoA	0.1152	chr5:153594084:TGCTTCCTTTTTTAAACTTAAAAAA:T	rs775881782	GALNT10	1.49684	Renal / cancer
HDLC	0.12872	chr5:153594084:TGCTTCCTTTTTTAAACTTAAAAAA:T	rs775881782	GALNT10	1.49684	Renal / cancer
ApoA	0.13886	chr5:153594111:G:A	rs7380340	GALNT10	1.49684	Renal / cancer
HDLC	0.20647	chr5:153594111:G:A	rs7380340	GALNT10	1.49684	Renal / cancer
Lym	0.11155	chr5:172664163:G:A	rs6882776	NKX2-5	0.561434	Primitive / embryonic
WHRadjBMI	0.10101	chr5:172748501:TG:T	rs3836828	STC2	0.588325	Neural
Height	0.26025	chr5:175843884:C:T	rs67877276	CLTB	0.810165	Tissue invariant
eGFRcys	0.39697	chr6:1614367:T:G	rs7763581	FOXC1	0.991092	Primitive / embryonic
FEV1FVC	0.11816	chr6:6736197:A:T	rs912056		1.53222	Stromal B
eGFRcys	0.11036	chr6:7128076:A:G	rs687467	RREB1	1.44283	Lymphoid
Lym	0.1485	chr6:7145584:G:A	rs606333	RREB1	0.688902	Digestive
Glucose	0.10079	chr6:7239405:A:G	rs17672741	RREB1	3.31355	Digestive
Glucose	0.12056	chr6:7240053:A:T	rs77510523	RREB1	0.98458	Digestive
eBMD	0.21636	chr6:7686087:G:T	rs9406048		1.98238	Tissue invariant
Balding_Type4	0.16005	chr6:10236775:A:G	rs72834043		0.923345	Cancer / epithelial
Mono	0.13239	chr6:10528794:T:C	rs560194	GCNT2	1.03356	Lymphoid
RBC	0.68088	chr6:12290728:TA:T	6:12290728_TA_T	EDN1	2.17835	Tissue invariant
ALP	0.43789	chr6:15477030:G:A	rs2179168	JARID2	0.900768	Vascular / endothelial
AFib	0.18873	chr6:16414553:G:A	rs59430691	ATXN1	0.625986	Lymphoid
AG	0.13332	chr6:16633968:A:C	rs2299068	ATXN1	0.788246	Cardiac
Alb	0.24877	chr6:20409775:A:C	rs9465733	E2F3	1.04174	Lymphoid
eGFRcys	0.99305	chr6:20428432:C:A	rs9465741	E2F3	1.15051	Myeloid / erythroid
Balding_Type4	0.14358	chr6:21926313:C:T	rs9356789	CASC15	1.06406	Lymphoid
Ht	0.2691	chr6:36207598:A:G	rs9380559	PNPLA1	1.05817	Cardiac
Height	0.1042	chr6:39171862:C:T	rs733701	KCNK5	2.28885	Digestive
CRP	0.51684	chr6:40409243:T:C	rs34298980	LRFN2	0.503599	Neural
Age_at_Menarche	0.2732	chr6:41754370:C:T	rs10947987	PRICKLE4	2.91103	Tissue invariant
MCV	0.9997	chr6:41952511:T:G	rs113267280	CCND3	0.84169	Digestive
LOY	0.14788	chr6:41978609:ATCT:A	6:41978609_ATCT_A	CCND3	1.12183	Organ devel. / renal
Mono	0.99997	chr6:41978609:ATCT:A	6:41978609_ATCT_A	CCND3	1.12183	Organ devel. / renal
eGFR	0.10148	chr6:42896948:T:TCTC	rs562972889	CNPY3	2.65269	Tissue invariant
Age_at_Menarche	0.29285	chr6:43115220:A:G	rs3828755	PTK7	1.07635	Neural
Testosterone_F	0.48074	chr6:43230103:GGT:G	6:43230103_GGT_G	TTBK1	1.19522	Digestive
TG	0.23088	chr6:43794752:T:C	rs9394965		2.55571	Placental / trophoblast
WHRadjBMI	0.10973	chr6:43794752:T:C	rs9394965		2.55571	Placental / trophoblast
Glucose	0.13652	chr6:43809802:T:C	rs9472135		0.87659	Myeloid / erythroid
UA	0.20131	chr6:43809802:T:C	rs9472135		0.87659	Myeloid / erythroid
Ca	0.137	chr6:44075124:G:A	rs2015676		0.723537	Placental / trophoblast
TP	0.17111	chr6:44075124:G:A	rs2015676		0.723537	Placental / trophoblast
Eosino	0.70886	chr6:44168343:C:T	rs1815455		2.00096	Placental / trophoblast
Balding_Type4	0.12488	chr6:45739785:C:T	rs62400428		0.376685	Musculoskeletal
HbA1c	0.87656	chr6:46868113:C:T	rs85603	GPR116	0.454225	Vascular / endothelial
CAD	0.29251	chr6:82437814:G:A	rs117150895	RP5-991C6.4	0.925814	Cancer / epithelial
Eosino	0.24617	chr6:90981653:C:T	rs9111	BACH2	1.12125	Lymphoid
Height	0.12261	chr6:117869491:G:A	rs210621	DCBLD1	0.634638	Stromal B
HDLC	0.17699	chr6:121758511:TC:T	6:121758511_TC_T	GJA1	1.29354	Tissue invariant
Ca	0.10561	chr6:125324404:G:A	rs9388397	RNF217	0.55097	Primitive / embryonic
Ca	0.17664	chr6:134517687:C:T	rs12212449	SGK1	0.925616	Myeloid / erythroid
eBMD	0.4398	chr6:136227254:G:A	rs9376164	PDE7B	1.01179	Stromal B
AG	0.99148	chr6:139350182:G:A	rs12196247	ABRACL	1.19512	Stromal B
ALP	0.23128	chr6:143480185:A:T	rs4896621	AIG1	0.615313	Renal / cancer
MCP	0.27055	chr6:148537736:C:T	rs7756362		1.07182	Stromal B
Eosino	0.10439	chr6:149795136:G:A	rs391875	ZC3H12D	0.947148	Myeloid / erythroid
eBMD	0.91129	chr6:152000454:G:A	rs6905582	ESR1	2.11267	Stromal B
BrC	0.13078	chr6:152432902:C:T	rs910416	ESR1	0.465685	Neural
BrC	0.19354	chr6:152437016:T:C	rs2747652	ESR1	0.591781	Cancer / epithelial
HbA1c	0.24001	chr6:153452133:GTCGCGC:G	rs763352160	RGS17	0.52434	Primitive / embryonic
eGFR	0.50595	chr6:160465065:C:T	rs8191782	IGF2R	0.791795	Placental / trophoblast
SHBG	0.51693	chr6:164133001:C:T	rs4709746	RP1-230L10.1	1.51165	Tissue invariant
eBMD	0.23377	chr6:164133001:C:T	rs4709746	RP1-230L10.1	1.51165	Tissue invariant
IGF1	0.10879	chr6:166062746:C:T	rs3008048	PDE10A	0.721782	Cardiac
Ht	0.62081	chr6:166074760:C:G	rs2983533	PDE10A	0.690162	Neural
RBC	0.54397	chr6:166074760:C:G	rs2983533	PDE10A	0.690162	Neural
IGF1	0.11511	chr6:166398415:T:A	rs76464449	LINC00473	2.70894	Cancer / epithelial
Height	0.13363	chr6:166420110:GA:G	rs772518588		1.90546	Stromal B
Balding_Type4	0.15825	chr7:530307:A:G	rs28529686	AC147651.1	1.63631	Organ devel. / renal
BMI	0.21316	chr7:1271233:CT:C	rs756700851	UNCX	0.788009	Primitive / embryonic
Hb	0.17773	chr7:1271233:CT:C	rs756700851	UNCX	0.788009	Primitive / embryonic
BMI	0.12582	chr7:1273821:A:T	rs6951209	UNCX	0.454792	Neural
BMI	0.12259	chr7:1273845:A:T	rs10275044	UNCX	0.454792	Neural
AG	0.291	chr7:3077058:A:T	rs12531349	CARD11	0.561985	Lymphoid
TP	0.45211	chr7:3077058:A:T	rs12531349	CARD11	0.561985	Lymphoid
TG	0.24597	chr7:5572226:A:G	rs852391	AC006483.1	1.18351	Primitive / embryonic
Mono	0.18021	chr7:17162882:A:G	rs17643734		2.81265	Stromal A
eGFRcys	0.32282	chr7:17162882:A:G	rs17643734		2.81265	Stromal A
Baso	0.60346	chr7:17811797:C:T	rs2254737		1.3556	Cardiac
MCH	0.1081	chr7:17814005:C:G	rs2723519		2.73984	Stromal A
TBil	0.1533	chr7:21543820:G:C	rs10268512	SP4	1.01365	Organ devel. / renal
Lym	0.63081	chr7:22740513:C:G	rs35345753		1.28142	Stromal B
PP	0.20874	chr7:22766221:A:G	rs1800797	AC073072.5	2.18011	Primitive / embryonic
SBP	0.11627	chr7:22766221:A:G	rs1800797	AC073072.5	2.18011	Primitive / embryonic
TBil	0.1185	chr7:22811537:G:A	rs56222038	AC073072.7	0.745701	Digestive
Lym	0.52381	chr7:23508740:AATTG:A	7:23508740_AATTG_A	IGF2BP3	0.775075	Lymphoid
Neutro	0.11905	chr7:23508740:AATTG:A	7:23508740_AATTG_A	IGF2BP3	0.775075	Lymphoid
WBC	0.42789	chr7:23508740:AATTG:A	7:23508740_AATTG_A	IGF2BP3	0.775075	Lymphoid
FEV1FVC	0.10586	chr7:27154026:A:C	rs59240463	HOXA3	0.87534	Primitive / embryonic
LOY	0.34963	chr7:27197200:G:T	rs780199777		0.427828	Primitive / embryonic
eBMD	0.25077	chr7:27218229:G:A	rs1859163	RP1-170O19.20	1.48199	Stromal B
eBMD	0.65165	chr7:27231045:T:C	rs17472350	RP1-170O19.14	0.518457	Stromal B
BFP	0.17543	chr7:27248373:T:C	rs13243033	HOTTIP	0.453118	Primitive / embryonic
Lym	0.10671	chr7:28176305:G:A	rs917117	JAZF1	1.60074	Stromal A
CRP	0.28284	chr7:28189411:T:C	rs1635852	JAZF1	1.20422	Renal / cancer
T2D	0.35976	chr7:28189549:T:G	rs1635853	JAZF1	1.20422	Renal / cancer
T2D_BMI	0.37794	chr7:28189549:T:G	rs1635853	JAZF1	1.20422	Renal / cancer
GGT	0.1762	chr7:28594922:A:G	rs10486588	CREB5	0.893571	Primitive / embryonic
GGT	0.16788	chr7:29295856:T:C	rs245974	CHN2	1.60003	Digestive
GGT	0.16077	chr7:29296033:C:G	rs245975	CHN2	1.60003	Digestive
TBil	0.28556	chr7:30748323:T:C	rs24003	INMT	0.503619	Stromal B
RBC	0.10992	chr7:33081514:A:G	rs4316067	NT5C3A	2.82485	Myeloid / erythroid
AG	0.11312	chr7:36085142:T:C	rs2700938	AC083864.3	2.08785	Pulmonary devel.
ALT	0.47071	chr7:36085142:T:C	rs2700938	AC083864.3	2.08785	Pulmonary devel.
Alb	0.39459	chr7:36085142:T:C	rs2700938	AC083864.3	2.08785	Pulmonary devel.
Neutro	0.40343	chr7:36085142:T:C	rs2700938	AC083864.3	2.08785	Pulmonary devel.
Plt	0.38791	chr7:36085142:T:C	rs2700938	AC083864.3	2.08785	Pulmonary devel.
WBC	0.28859	chr7:36085142:T:C	rs2700938	AC083864.3	2.08785	Pulmonary devel.
ApoA	0.14445	chr7:36193142:T:G	rs66763009	EEPD1	0.666606	Placental / trophoblast
HDLC	0.10078	chr7:36193142:T:G	rs66763009	EEPD1	0.666606	Placental / trophoblast
MCH	0.2937	chr7:43623123:C:G	rs2241738	STK17A	1.65328	Tissue invariant
Hb	0.13353	chr7:44808223:G:A	rs1050338	ZMIZ2	1.49105	Musculoskeletal
Ht	0.22401	chr7:44808223:G:A	rs1050338	ZMIZ2	1.49105	Musculoskeletal
IGF1	0.46238	chr7:46753553:C:G	rs700752	AC011294.3	1.39004	Organ devel. / renal
Urea	0.35514	chr7:46753553:C:G	rs700752	AC011294.3	1.39004	Organ devel. / renal
IGF1	0.53762	chr7:46753684:C:G	rs700753	AC011294.3	1.39004	Organ devel. / renal
Urea	0.40926	chr7:46753684:C:G	rs700753	AC011294.3	1.39004	Organ devel. / renal
LOY	0.10478	chr7:50344077:T:A	rs11765436	IKZF1	1.31915	Lymphoid
LOY	0.18427	chr7:50344132:G:C	rs11761922	IKZF1	1.31915	Lymphoid
LOY	0.19317	chr7:50346134:C:T	rs7781977	IKZF1	0.740755	Myeloid / erythroid
Height	0.63269	chr7:50659193:C:T	rs11555134	GRB10	1.31566	Digestive
eGFRcys	0.22949	chr7:50752289:GA:G	7:50752289_GA_G	GRB10	2.81749	Vascular / endothelial
Balding_Type4	0.14498	chr7:68595239:C:T	rs61244245	RNU6-832P	0.906807	Neural
GGT	0.32698	chr7:73242403:GCGGGGGC:G	7:73242403_GCGGGGGC_G	CLDN4	2.66184	Pulmonary devel.
BW	0.12708	chr7:77045806:G:C	rs4727380	GSAP	1.11549	Primitive / embryonic
ALT	0.28579	chr7:87104450:A:G	rs151095285	ABCB4	0.509139	Vascular / endothelial
MCH	0.12286	chr7:92624407:G:C	rs17164954		0.834336	Myeloid / erythroid
eBMD	0.28154	chr7:95586938:A:G	rs17637915	DYNC1I1	0.87433	Digestive
WBC	0.11809	chr7:99036920:G:A	rs10215854	ATP5J2-PTCD1	2.03278	Tissue invariant
CRP	0.30353	chr7:99156983:AT:A	7:99156983_AT_A	GS1-259H13.10	0.545025	Stromal B
Neutro	0.14682	chr7:129254997:G:T	rs12706898	NRF1	1.23245	Lymphoid
DBP	0.10365	chr7:131068162:A:G	rs3847105	MKLN1	0.595517	Neural
Alb	0.10732	chr7:134673231:T:C	rs2881816	AGBL3	0.476541	Vascular / endothelial
IGF1	0.21257	chr7:150784824:G:T	rs6464124	AGAP3	1.05382	Renal / cancer
Height	0.15357	chr7:151043700:G:A	rs438559	NUB1	0.658367	Renal / cancer
Plt	0.13945	chr7:151070293:T:C	rs12670537	NUB1	0.839774	Primitive / embryonic
College	0.37554	chr7:151342640:C:G	rs2079987	PRKAG2	0.890072	Cancer / epithelial
EduYears	0.16732	chr7:151342640:C:G	rs2079987	PRKAG2	0.890072	Cancer / epithelial
IGF1	0.24531	chr7:155622866:T:C	rs288754		1.02902	Renal / cancer
IGF1	0.46404	chr7:156791768:A:C	rs78609178	MNX1	0.701846	Primitive / embryonic
SHBG	0.102	chr8:12624425:A:T	rs7464506	RP11-252C15.1	2.37792	Myeloid / erythroid
BMI	0.13619	chr8:20639811:T:C	rs4366093		1.17719	Renal / cancer
BW	0.11028	chr8:20639811:T:C	rs4366093		1.17719	Renal / cancer
Neutro	0.33491	chr8:22947940:A:C	rs149683200	TNFRSF10C	1.85459	Vascular / endothelial
WBC	0.30888	chr8:22947940:A:C	rs149683200	TNFRSF10C	1.85459	Vascular / endothelial
Alzheimer_LTFH	0.19947	chr8:27208126:G:A	rs6987305	PTK2B	2.21765	Digestive
Neutro	0.14333	chr8:27208126:G:A	rs6987305	PTK2B	2.21765	Digestive
WBC	0.19408	chr8:27208126:G:A	rs6987305	PTK2B	2.21765	Digestive
Age_at_Menopause	0.11218	chr8:37888017:C:G	rs3750243	EIF4EBP1	3.45278	Tissue invariant
Lym	0.36768	chr8:61812553:T:C	rs6982175		1.65238	Myeloid / erythroid
GGT	0.42442	chr8:95949666:C:G	rs113910919	TP53INP1	1.21571	Placental / trophoblast
CRP	0.18551	chr8:116963371:T:G	rs2223053	LINC00536	1.09654	Stromal B
HDLC	0.13229	chr8:116963371:T:G	rs2223053	LINC00536	1.09654	Stromal B
CRP	0.11312	chr8:116988527:T:G	rs12056768	LINC00536	0.509672	Myeloid / erythroid
VitD	0.15611	chr8:116988527:T:G	rs12056768	LINC00536	0.509672	Myeloid / erythroid
VitD	0.16235	chr8:116988588:G:A	rs12056610	LINC00536	0.509672	Myeloid / erythroid
ApoA	0.14144	chr8:122265544:GT:G	8:122265544_GT_G		2.28674	Tissue invariant
Urea	0.67046	chr8:124024823:A:G	rs12549382	RP11-557C18.3	1.24931	Digestive
Mono	0.48952	chr8:126356449:T:C	rs2385094	NSMCE2	1.6149	Myeloid / erythroid
Alb	0.22369	chr8:126479362:C:T	rs6982502	RP11-136O12.2	2.03678	Pulmonary devel.
GGT	0.14085	chr8:126482621:C:A	rs2954022	RP11-136O12.2	1.23588	Musculoskeletal
CRP	0.25813	chr8:126520544:G:A	rs62523863	RP11-136O12.2	1.60963	Vascular / endothelial
Alb	0.11407	chr8:126540051:G:A	rs1551398	RP11-136O12.2	2.38598	Lymphoid
Eosino	0.30537	chr8:129007412:C:T	rs10808565	PVT1	1.20722	Tissue invariant
Lym	0.1569	chr8:129007412:C:T	rs10808565	PVT1	1.20722	Tissue invariant
Eosino	0.97962	chr8:130678215:A:C	rs150348926	CCDC26	5.49045	Myeloid / erythroid
Balding_Type4	0.67045	chr8:130699140:T:C	rs10956486	RP11-419K12.1	3.49574	Stromal B
HbA1c	0.22375	chr8:131025818:T:C	rs1466226	FAM49B	1.37524	Lymphoid
Plt	0.1318	chr8:131025818:T:C	rs1466226	FAM49B	1.37524	Lymphoid
Plt	0.14875	chr8:142307749:C:T	rs13266084	RP11-10J21.5	3.04034	Myeloid / erythroid
Plt	0.16462	chr8:142307753:A:G	rs13267170	RP11-10J21.5	3.04034	Myeloid / erythroid
Nervous_Feelings	0.42006	chr8:143316970:A:G	rs13262595	TSNARE1	1.30651	Renal / cancer
Tense	0.27939	chr8:143316970:A:G	rs13262595	TSNARE1	1.30651	Renal / cancer
ApoB	0.2962	chr8:145030900:TC:T	8:145030900_TC_T	PLEC	1.8808	Primitive / embryonic
LDLC	0.24022	chr8:145030900:TC:T	8:145030900_TC_T	PLEC	1.8808	Primitive / embryonic
TC	0.24446	chr8:145030900:TC:T	8:145030900_TC_T	PLEC	1.8808	Primitive / embryonic
Fibroblastic_Disorders	0.1263	chr9:1201156:G:A	rs12342106		0.820262	Pulmonary devel.
Plt	0.23782	chr9:4855912:C:T	rs508227	RCL1	1.29732	Stromal B
Morning_Person	0.10113	chr9:8140904:G:A	rs911766		0.619549	Primitive / embryonic
ALP	0.12486	chr9:15296034:C:A	rs643531	TTC39B	1.74695	Renal / cancer
ALP	0.14614	chr9:15304782:C:A	rs686030	TTC39B	0.913667	Lymphoid
ApoA	0.99922	chr9:15304782:C:A	rs686030	TTC39B	0.913667	Lymphoid
Cholelithiasis	0.3804	chr9:15304782:C:A	rs686030	TTC39B	0.913667	Lymphoid
HDLC	0.98537	chr9:15304782:C:A	rs686030	TTC39B	0.913667	Lymphoid
TC	0.27282	chr9:15304782:C:A	rs686030	TTC39B	0.913667	Lymphoid
eBMD	0.10849	chr9:16414756:C:T	rs16934621	BNC2	1.19513	Stromal B
Height	0.99997	chr9:18629283:G:A	rs10963680	ADAMTSL1	2.36332	Vascular / endothelial
AID_Combined	0.11464	chr9:21564684:A:G	rs1013241		1.19703	Cancer / epithelial
Eosino	0.16295	chr9:21990457:C:T	rs7036656	RP11-145E5.5	0.942955	Stromal B
HbA1c	0.49388	chr9:21990457:C:T	rs7036656	RP11-145E5.5	0.942955	Stromal B
Lym	0.2907	chr9:21990457:C:T	rs7036656	RP11-145E5.5	0.942955	Stromal B
Mono	0.69147	chr9:21990457:C:T	rs7036656	RP11-145E5.5	0.942955	Stromal B
Plt	0.77149	chr9:21990457:C:T	rs7036656	RP11-145E5.5	0.942955	Stromal B
WBC	0.63538	chr9:21990457:C:T	rs7036656	RP11-145E5.5	0.942955	Stromal B
Ht	0.38633	chr9:33116941:G:C	rs12352863	B4GALT1	1.22579	Cardiac
RBC	0.31878	chr9:33116941:G:C	rs12352863	B4GALT1	1.22579	Cardiac
SHBG	0.33063	chr9:35661243:C:T	rs35234337	ARHGEF39	0.950301	Digestive
WBC	0.26594	chr9:35686376:G:A	rs760402	TPM2	0.715378	Pulmonary devel.
WBC	0.14741	chr9:35686390:G:A	rs760401	TPM2	0.715378	Pulmonary devel.
WBC	0.17785	chr9:35687556:G:C	rs3793537	TPM2	0.583506	Cardiac
IGF1	0.16076	chr9:86870757:C:A	rs10512146		1.7434	Digestive
AG	0.10042	chr9:91404799:T:C	rs9410207		2.15976	Stromal B
TBil	0.19877	chr9:91495135:C:T	rs61750929		2.27011	Placental / trophoblast
WBC	0.13792	chr9:91535713:T:C	rs1157008		0.592364	Primitive / embryonic
WBC	0.12646	chr9:91535852:A:C	rs9314663		0.592364	Primitive / embryonic
BMI	0.12876	chr9:94186527:T:A	rs12001634	NFIL3	1.17772	Tissue invariant
BW	0.3923	chr9:94186527:T:A	rs12001634	NFIL3	1.17772	Tissue invariant
Eosino	0.21975	chr9:95326068:TTCC:T	9:95326068_TTCC_T	CENPP	0.796939	Pulmonary devel.
ALT	0.15432	chr9:95894886:C:T	rs7042420	NINJ1	1.22241	Stromal B
ALT	0.14331	chr9:95894964:G:A	rs12342201	NINJ1	1.22241	Stromal B
eBMD	0.86074	chr9:96830706:G:A	rs113824873	PTPDC1	0.891834	Myeloid / erythroid
HDLC	0.31102	chr9:107631134:G:A	rs10118061	ABCA1	0.995279	Lymphoid
WHRadjBMI	0.25045	chr9:107725470:C:T	rs7025746		1.60902	Neural
FEV1FVC	0.20537	chr9:109515712:C:T	rs1491122		1.3966	Lymphoid
eBMD	0.21514	chr9:111523941:C:T	rs1538658		0.69922	Organ devel. / renal
GGT	0.10756	chr9:112244375:G:A	rs74928072	PTPN3	0.698509	Neural
GGT	0.10257	chr9:112244416:C:T	rs75024825	PTPN3	0.698509	Neural
Eosino	0.10974	chr9:113639333:C:T	rs575638	LPAR1	0.822449	Neural
Neutro	0.20254	chr9:114659201:C:T	rs28719626	UGCG	5.88878	Renal / cancer
WBC	0.27747	chr9:114659201:C:T	rs28719626	UGCG	5.88878	Renal / cancer
Testosterone_F	0.44637	chr9:114828332:C:T	rs10817260	SUSD1	3.26725	Digestive
MCH	0.82035	chr9:115914583:C:T	rs147707926	SLC31A2	0.498646	Myeloid / erythroid
MCV	0.95197	chr9:115914583:C:T	rs147707926	SLC31A2	0.498646	Myeloid / erythroid
TP	0.13486	chr9:116360971:C:G	rs944343	RGS3	0.74176	Musculoskeletal
AG	0.205	chr9:117444570:T:C	rs1077159		1.92054	Tissue invariant
TP	0.16417	chr9:117444570:T:C	rs1077159		1.92054	Tissue invariant
AG	0.5437	chr9:123682806:G:A	rs149248851	TRAF1	2.3848	Neural
Height	0.23946	chr9:124412948:T:G	rs10818576	DAB2IP	1.96972	Digestive
eBMD	0.17248	chr9:129386860:C:T	rs62578127	LMX1B	0.696293	Neural
ApoB	0.26544	chr9:131465481:C:G	rs13283282	PKN3	0.588165	Myeloid / erythroid
GGT	0.39019	chr9:131465481:C:G	rs13283282	PKN3	0.588165	Myeloid / erythroid
LDLC	0.31278	chr9:131465481:C:G	rs13283282	PKN3	0.588165	Myeloid / erythroid
Neutro	0.33496	chr9:131465481:C:G	rs13283282	PKN3	0.588165	Myeloid / erythroid
Plt	0.19306	chr9:131465481:C:G	rs13283282	PKN3	0.588165	Myeloid / erythroid
TBil	0.11642	chr9:131465481:C:G	rs13283282	PKN3	0.588165	Myeloid / erythroid
TC	0.2798	chr9:131465481:C:G	rs13283282	PKN3	0.588165	Myeloid / erythroid
WBC	0.39267	chr9:131465481:C:G	rs13283282	PKN3	0.588165	Myeloid / erythroid
ALP	0.1356	chr9:133464084:A:G	rs7466269	FUBP3	1.52928	Placental / trophoblast
MCH	0.12109	chr9:139539749:C:T	rs62581550	RP11-251M1.1	2.04845	Myeloid / erythroid
MCV	0.13927	chr9:139539749:C:T	rs62581550	RP11-251M1.1	2.04845	Myeloid / erythroid
Height	0.12107	chr9:139620966:C:T	rs11145848	SNHG7	0.585356	Vascular / endothelial
Plt	0.24065	chr9:139838690:T:C	9:139838690_T_C	FBXW5	0.677033	Cancer / epithelial
Lym	0.17638	chr9:139923937:C:T	9:139923937_C_T	C9orf139	1.66096	Primitive / embryonic
DBP	0.72389	chr9:140205269:C:T	9:140205269_C_T	EXD3	1.19011	Primitive / embryonic
Ca	0.35556	chr10:8088654:G:C	rs263424	RP11-379F12.4	0.643503	Organ devel. / renal
FEV1FVC	0.43504	chr10:13919625:C:T	rs1881586	FRMD4A	1.56176	Pulmonary devel.
Height	0.17909	chr10:27901359:G:T	rs2637326		0.739019	Organ devel. / renal
Neutro	0.15616	chr10:44879711:A:G	rs7093481	CXCL12	0.826436	Primitive / embryonic
WBC	0.16264	chr10:44879711:A:G	rs7093481	CXCL12	0.826436	Primitive / embryonic
Testosterone_M	0.26158	chr10:65374077:A:G	rs12245846	REEP3	1.86101	Pulmonary devel.
ALP	0.99247	chr10:79680514:C:A	rs754465	DLG5	0.423124	Renal / cancer
GGT	0.31989	chr10:79680514:C:A	rs754465	DLG5	0.423124	Renal / cancer
CRP	0.24089	chr10:80757626:C:T	rs11002773	ZMIZ1-AS1	1.09758	Placental / trophoblast
Height	0.15988	chr10:80918517:G:A	rs779933	ZMIZ1	1.22642	Renal / cancer
ApoA	0.12405	chr10:80948593:A:G	rs703974	ZMIZ1	0.831332	Musculoskeletal
eGFRcys	0.13732	chr10:82025816:C:G	rs1556896		0.566373	Primitive / embryonic
HbA1c	0.19496	chr10:89676310:GTAGGTCATAGTTTGACAACAAGACTTGGAAGA:G	rs745566843	PTEN	0.600662	Digestive
Plt	0.11266	chr10:89857019:G:A	rs4933467		1.45228	Myeloid / erythroid
CRP	0.11103	chr10:91002804:C:T	rs1412445	LIPA	1.02134	Placental / trophoblast
Neutro	0.21306	chr10:91002804:C:T	rs1412445	LIPA	1.02134	Placental / trophoblast
WBC	0.2165	chr10:91002804:C:T	rs1412445	LIPA	1.02134	Placental / trophoblast
ALT	0.56443	chr10:91002845:C:T	rs1320496	LIPA	1.02134	Placental / trophoblast
CRP	0.24632	chr10:91002927:C:T	rs1412444	LIPA	1.02134	Placental / trophoblast
Neutro	0.13286	chr10:91002927:C:T	rs1412444	LIPA	1.02134	Placental / trophoblast
WBC	0.12492	chr10:91002927:C:T	rs1412444	LIPA	1.02134	Placental / trophoblast
AG	0.10219	chr10:91008873:C:T	rs2250645	LIPA	0.619922	Lymphoid
Neutro	0.16452	chr10:91008873:C:T	rs2250645	LIPA	0.619922	Lymphoid
WBC	0.10952	chr10:91008873:C:T	rs2250645	LIPA	0.619922	Lymphoid
CRP	0.15114	chr10:91008879:C:T	rs2250644	LIPA	0.619922	Lymphoid
ApoA	0.13444	chr10:95310539:T:C	rs7091291		0.555339	Digestive
HDLC	0.16018	chr10:95310539:T:C	rs7091291		0.555339	Digestive
Age_at_Menopause	0.13044	chr10:97849786:C:G	rs12261029	ENTPD1-AS1	2.27969	Tissue invariant
GGT	0.10266	chr10:101629499:G:A	rs2490939		0.53086	Placental / trophoblast
ALP	1	chr10:102075479:G:A	rs603424	PKD2L1	1.0063	Neural
ALT	0.99154	chr10:102075479:G:A	rs603424	PKD2L1	1.0063	Neural
HbA1c	0.99979	chr10:102075479:G:A	rs603424	PKD2L1	1.0063	Neural
LDLC	1	chr10:102075479:G:A	rs603424	PKD2L1	1.0063	Neural
Lym	0.99312	chr10:102075479:G:A	rs603424	PKD2L1	1.0063	Neural
Plt	0.98703	chr10:102075479:G:A	rs603424	PKD2L1	1.0063	Neural
eBMD	1	chr10:102075479:G:A	rs603424	PKD2L1	1.0063	Neural
ALP	0.11419	chr10:102106298:G:C	rs2275657	RP11-34D15.2	2.06886	Primitive / embryonic
Height	0.12427	chr10:104368294:A:G	rs12782153	SUFU	0.50989	Lymphoid
AFib	0.13677	chr10:105330947:T:A	rs12253987	NEURL1	2.63021	Digestive
AG	0.12794	chr10:105680632:T:G	rs7907606	OBFC1	1.10878	Placental / trophoblast
FedUp_Feelings	0.14849	chr10:106460460:T:C	rs9787523	SORCS3	0.631539	Neural
Miserableness	0.15959	chr10:106460460:T:C	rs9787523	SORCS3	0.631539	Neural
Mood_Swings	0.17236	chr10:106460460:T:C	rs9787523	SORCS3	0.631539	Neural
Plt	0.1117	chr10:114153199:C:T	rs11195942	ACSL5	1.2513	Vascular / endothelial
Alb	0.14991	chr10:114767771:G:A	rs4132670	TCF7L2	0.852561	Stromal B
IGF1	0.21825	chr10:114767771:G:A	rs4132670	TCF7L2	0.852561	Stromal B
eBMD	0.16021	chr10:115107328:C:T	rs7090401		0.879365	Musculoskeletal
eBMD	0.1324	chr10:115107503:A:G	rs7093880		0.879365	Musculoskeletal
Height	0.27328	chr10:120961043:G:C	rs11198820		0.719886	Cancer / epithelial
Plt	1	chr10:121010256:A:G	rs10886430	GRK5	3.29722	Stromal A
Height	0.23097	chr10:121129797:G:A	rs291979	GRK5	0.651329	Lymphoid
UA	0.18186	chr10:126404141:G:A	rs4962687	FAM53B	0.793124	Lymphoid
Mono	0.189	chr10:126425537:G:C	rs11245346	FAM53B	1.52177	Renal / cancer
RBC	0.16396	chr10:126841475:C:CT	rs35600742	CTBP2	0.493266	Primitive / embryonic
eBMD	0.10409	chr10:126842554:G:A	rs12354622	CTBP2	1.11297	Stromal B
RBC	0.35382	chr10:126843301:T:G	rs35106605	CTBP2	0.657506	Organ devel. / renal
RBC	0.38951	chr10:126854429:AT:A	10:126854429_AT_A	MRPS21P6	0.409424	Primitive / embryonic
MCH	0.29043	chr10:127532782:A:C	rs11244669	BCCIP	0.781479	Neural
RBC	0.2017	chr10:127532782:A:C	rs11244669	BCCIP	0.781479	Neural
SBP	0.45638	chr11:1413235:T:G	rs4881750	BRSK2	0.730402	Neural
Hb	0.18739	chr11:1689409:G:A	rs34295474	AP006285.7	1.64835	Organ devel. / renal
Hb	0.17056	chr11:1689461:C:G	rs34011530	AP006285.7	1.64835	Organ devel. / renal
IGF1	0.77259	chr11:2176852:C:G	rs11602347	INS-IGF2	1.39771	Stromal B
HbA1c	0.10904	chr11:2692322:GGCAGTTAGTCTGA:G	rs750355676	KCNQ1OT1	0.387229	Primitive / embryonic
T2D	0.22466	chr11:2692322:GGCAGTTAGTCTGA:G	rs750355676	KCNQ1OT1	0.387229	Primitive / embryonic
T2D_BMI	0.15266	chr11:2692322:GGCAGTTAGTCTGA:G	rs750355676	KCNQ1OT1	0.387229	Primitive / embryonic
UA	0.12058	chr11:2924937:C:T	rs11822294	SLC22A18AS	1.37255	Digestive
DBP	0.23689	chr11:9770250:A:AG	rs34552339	SWAP70	2.16589	Primitive / embryonic
MAP	0.27545	chr11:9770250:A:AG	rs34552339	SWAP70	2.16589	Primitive / embryonic
SBP	0.27945	chr11:9770250:A:AG	rs34552339	SWAP70	2.16589	Primitive / embryonic
TBil	0.17075	chr11:9770250:A:AG	rs34552339	SWAP70	2.16589	Primitive / embryonic
TBil	0.19214	chr11:10524606:C:G	rs10840431	AMPD3	1.17297	Myeloid / erythroid
Glucose	0.24005	chr11:11863080:G:A	rs34718245	USP47	1.07399	Tissue invariant
WHRadjBMI	0.19456	chr11:14330260:C:T	rs2915407	RRAS2	0.856457	Stromal B
VitD	0.99984	chr11:14912573:G:T	rs117576073	CYP2R1	0.827307	Stromal B
GGT	0.14751	chr11:19788568:C:T	rs11025250	NAV2	0.730888	Stromal B
GGT	0.12959	chr11:19788691:T:C	rs11025251	NAV2	0.730888	Stromal B
Balding_Type4	0.12865	chr11:27417226:T:C	rs11029994	LGR4	2.03214	Organ devel. / renal
BMI	0.17362	chr11:27722278:G:T	rs61888800	BDNF	0.599757	Cardiac
BW	0.13642	chr11:27722278:G:T	rs61888800	BDNF	0.599757	Cardiac
TG	0.1341	chr11:27722278:G:T	rs61888800	BDNF	0.599757	Cardiac
MCH	0.22856	chr11:33913568:T:C	rs2273799	LMO2	3.05004	Myeloid / erythroid
MCV	0.52665	chr11:33913568:T:C	rs2273799	LMO2	3.05004	Myeloid / erythroid
RBC	0.76633	chr11:33913568:T:C	rs2273799	LMO2	3.05004	Myeloid / erythroid
eGFRcys	0.12306	chr11:36507129:GAA:G	11:36507129_GAA_G	TRAF6	2.98581	Neural
Ht	0.13869	chr11:48064337:T:A	rs141868824	PTPRJ	0.490436	Stromal B
Plt	0.13903	chr11:57199645:C:G	rs4529894	SLC43A3	1.92789	Lymphoid
SHBG	0.10657	chr11:61579463:A:G	rs174554	FADS1	0.914834	Cancer / epithelial
TC	0.10714	chr11:61598288:C:T	rs174572	FADS2	0.72325	Stromal B
Lym	0.9996	chr11:62194434:A:G	rs74679312	CTD-2531D15.4	1.90778	Stromal B
WHRadjBMI	0.10704	chr11:62310909:T:C	rs2509961	AHNAK	1.89625	Lymphoid
WHRadjBMI	0.168	chr11:62311462:A:G	rs2428548	AHNAK	0.52457	Stromal B
BMI	0.11265	chr11:64070930:T:C	rs66968227	RP11-783K16.10	0.682196	Cancer / epithelial
BW	0.10017	chr11:64070930:T:C	rs66968227	RP11-783K16.10	0.682196	Cancer / epithelial
FEV1FVC	0.10433	chr11:65327655:G:A	rs12224858	LTBP3	2.22976	Stromal B
eBMD	0.32349	chr11:65342478:GCGGA:G	rs759741986	EHBP1L1	1.57219	Lymphoid
DBP	0.98193	chr11:65405600:G:T	rs2306363	SIPA1	3.23125	Tissue invariant
MAP	0.98575	chr11:65405600:G:T	rs2306363	SIPA1	3.23125	Tissue invariant
SBP	0.81568	chr11:65405600:G:T	rs2306363	SIPA1	3.23125	Tissue invariant
BMI	0.12819	chr11:65640562:G:A	rs2303385	EFEMP2	0.699024	Primitive / embryonic
PrC	0.10977	chr11:69002342:T:C	rs11228580		0.510008	Primitive / embryonic
Height	0.12251	chr11:69163875:G:A	rs11263494	MYEOV	0.420511	Primitive / embryonic
Height	0.50974	chr11:69457547:C:T	rs3918292	CCND1	0.564601	Primitive / embryonic
Height	0.11913	chr11:69924352:C:G	rs11233117	ANO1	0.598865	Primitive / embryonic
VitD	0.14677	chr11:71161063:A:G	rs7928249	RP11-660L16.2	0.503255	Myeloid / erythroid
FEV1FVC	0.10601	chr11:73036481:G:A	rs2027760	ARHGEF17	3.6862	Tissue invariant
FEV1FVC	0.10484	chr11:73039229:G:A	rs7125978	ARHGEF17	1.87135	Neural
Plt	0.40965	chr11:76368054:C:G	rs6592656	AP001189.4	0.654692	Musculoskeletal
VitD	0.14346	chr11:76485216:T:C	rs1149605		2.26268	Neural
Height	0.39496	chr11:85451938:A:C	rs520500	SYTL2	0.531427	Cardiac
IGF1	0.80317	chr11:94133404:T:G	rs71477696	GPR83	0.557027	Neural
Alb	0.14097	chr11:109946432:A:C	rs7116945		0.959584	Placental / trophoblast
eBMD	0.15874	chr11:113033220:A:G	rs17510563	NCAM1	0.916195	Cardiac
HDLC	0.10566	chr11:116647607:C:T	rs2160669	AP006216.11	1.4996	Myeloid / erythroid
TG	0.16309	chr11:116703640:G:C	rs5128	APOC3	2.21557	Tissue invariant
ApoA	1	chr11:116710968:A:G	rs613808	APOA1-AS	1.1953	Stromal B
WBC	0.13713	chr11:118747576:A:G	rs55756957		1.49081	Tissue invariant
eGFR	0.10323	chr11:118965048:G:A	rs7350	H2AFX	0.666083	Stromal B
DBP	0.12254	chr11:122524741:G:A	rs61911503	UBASH3B	0.983341	Pulmonary devel.
MAP	0.11578	chr11:122524741:G:A	rs61911503	UBASH3B	0.983341	Pulmonary devel.
DBP	0.10168	chr11:122524967:A:G	rs57812455	UBASH3B	0.983341	Pulmonary devel.
MAP	0.10293	chr11:122524967:A:G	rs57812455	UBASH3B	0.983341	Pulmonary devel.
DBP	0.19425	chr11:122527212:G:C	rs7129204	UBASH3B	0.983905	Stromal B
MAP	0.15438	chr11:122527212:G:C	rs7129204	UBASH3B	0.983905	Stromal B
ALP	0.52732	chr11:126301756:G:A	rs35166255	KIRREL3	2.17712	Stromal A
Lym	0.25849	chr11:128318312:CAG:C	11:128318312_CAG_C		0.912235	Organ devel. / renal
HDLC	0.11205	chr12:6663388:C:T	rs56848735	IFFO1	2.60224	Primitive / embryonic
ALT	0.12434	chr12:11791628:G:C	rs35764600		0.790455	Digestive
CRP	0.19019	chr12:11791628:G:C	rs35764600		0.790455	Digestive
TG	0.13614	chr12:11791628:G:C	rs35764600		0.790455	Digestive
ALT	0.18859	chr12:11791685:A:G	rs12824533		0.790455	Digestive
CRP	0.15287	chr12:11791685:A:G	rs12824533		0.790455	Digestive
TG	0.16684	chr12:11791685:A:G	rs12824533		0.790455	Digestive
TP	0.28277	chr12:12879570:T:C	rs34322	APOLD1	0.612663	Lymphoid
MAP	0.16486	chr12:20613712:A:G	rs6487092	PDE3A	0.609434	Primitive / embryonic
SBP	0.25228	chr12:20613712:A:G	rs6487092	PDE3A	0.609434	Primitive / embryonic
UA	0.10569	chr12:23882618:A:C	rs989279	SOX5	0.868613	Renal / cancer
IGF1	0.17409	chr12:24380124:C:G	rs75586424	RP11-778H2.1	2.73561	Stromal A
Alb	0.13738	chr12:26272824:T:G	rs10842678	BHLHE41	0.722067	Renal / cancer
Neutro	0.24061	chr12:26801236:T:C	rs2170640	ITPR2	1.13624	Vascular / endothelial
WBC	0.16133	chr12:26801236:T:C	rs2170640	ITPR2	1.13624	Vascular / endothelial
Eosino	0.48016	chr12:46573788:C:G	rs12581511	SLC38A1	2.23729	Digestive
eGFRcys	0.39544	chr12:48157371:C:A	rs11830037	RAPGEF3	1.02298	Renal / cancer
Lym	0.13748	chr12:48214825:G:A	rs7487637	HDAC7	1.08482	Stromal B
IGF1	0.10302	chr12:53440779:C:T	rs73099903	RP11-983P16.4	1.11539	Lymphoid
PP	0.32673	chr12:53440779:C:T	rs73099903	RP11-983P16.4	1.11539	Lymphoid
DBP	0.13939	chr12:53441607:C:T	rs7304594	RP11-983P16.4	3.21644	Organ devel. / renal
MAP	0.14155	chr12:53441607:C:T	rs7304594	RP11-983P16.4	3.21644	Organ devel. / renal
SBP	0.11813	chr12:53441607:C:T	rs7304594	RP11-983P16.4	3.21644	Organ devel. / renal
DBP	0.14859	chr12:53441990:A:G	rs34029821	RP11-983P16.4	0.821097	Primitive / embryonic
MAP	0.16607	chr12:53441990:A:G	rs34029821	RP11-983P16.4	0.821097	Primitive / embryonic
SBP	0.13771	chr12:53441990:A:G	rs34029821	RP11-983P16.4	0.821097	Primitive / embryonic
DBP	0.12145	chr12:53442129:C:T	rs12368584	RP11-983P16.4	0.821097	Primitive / embryonic
MAP	0.13826	chr12:53442129:C:T	rs12368584	RP11-983P16.4	0.821097	Primitive / embryonic
SBP	0.12657	chr12:53442129:C:T	rs12368584	RP11-983P16.4	0.821097	Primitive / embryonic
CRP	0.10577	chr12:56583486:A:G	rs11171773	RP11-977G19.5	3.40618	Tissue invariant
CRP	0.18458	chr12:56583644:T:C	rs7977273	RP11-977G19.5	3.40618	Tissue invariant
CRP	0.16274	chr12:56583824:T:A	rs6581091	RP11-977G19.5	1.43796	Myeloid / erythroid
WBC	0.9786	chr12:64976049:C:A	rs1245035		1.2426	Cardiac
MCH	0.41435	chr12:88961879:TA:T	12:88961879_TA_T	KITLG	0.685222	Stromal B
Ca	0.10842	chr12:90097667:G:C	rs10745511	ATP2B1	0.646584	Renal / cancer
Height	0.10423	chr12:93985482:T:C	rs11107120		1.82383	Stromal A
BMI	0.12118	chr12:104980255:G:C	rs11112112	CHST11	1.14784	Organ devel. / renal
BMI	0.11226	chr12:104980423:G:T	rs11112113	CHST11	1.14784	Organ devel. / renal
HDLC	0.14622	chr12:107225331:A:T	rs10778511	RIC8B	0.924288	Pulmonary devel.
Plt	0.38967	chr12:109491468:G:A	rs3742028	USP30	0.555663	Digestive
Plt	0.70571	chr12:111844218:G:A	rs3742003	SH2B3	0.856653	Organ devel. / renal
Plt	0.11889	chr12:111847740:A:G	rs3803170	SH2B3	0.916349	Organ devel. / renal
Neutro	0.1311	chr12:112413025:T:C	rs79423041	TMEM116	1.0046	Stromal B
WHRadjBMI	0.1413	chr12:113519900:G:A	rs80010427	DTX1	0.704016	Organ devel. / renal
eGFR	0.13792	chr12:115760138:C:T	rs11067524		1.09046	Lymphoid
RBC	0.14398	chr12:120501797:A:T	rs74853946	CCDC64	0.743498	Renal / cancer
MCH	0.12601	chr12:121156041:A:T	rs56273049	UNC119B	1.23777	Myeloid / erythroid
MCV	0.14327	chr12:121156041:A:T	rs56273049	UNC119B	1.23777	Myeloid / erythroid
RBC	0.13888	chr12:121156041:A:T	rs56273049	UNC119B	1.23777	Myeloid / erythroid
MCH	0.64624	chr12:122216910:A:G	rs11553699	RHOF	2.70438	Myeloid / erythroid
MCV	1	chr12:122216910:A:G	rs11553699	RHOF	2.70438	Myeloid / erythroid
Plt	1	chr12:122216910:A:G	rs11553699	RHOF	2.70438	Myeloid / erythroid
RBC	0.99999	chr12:122216910:A:G	rs11553699	RHOF	2.70438	Myeloid / erythroid
BW	0.56406	chr12:124500722:GAA:G	rs752843328	ZNF664	0.764105	Cardiac
BW	0.40877	chr12:124500725:T:C	rs556992087	ZNF664	0.764105	Cardiac
SHBG	0.11445	chr12:124515218:G:A	rs1716407	FAM101A	2.93666	Stromal A
Glucose	0.33207	chr12:125585506:G:A	rs61211588	AACS	0.648653	Neural
HbA1c	0.1154	chr13:28534679:C:G	rs7993704	CDX2	1.33392	Primitive / embryonic
TG	0.62719	chr13:29145323:A:C	rs1340819		1.39158	Vascular / endothelial
IGF1	0.10784	chr13:30970914:T:C	rs12875646		0.558318	Stromal B
DBP	0.15395	chr13:38289961:C:A	rs9532107	TRPC4	2.29419	Stromal A
DBP	0.15956	chr13:38289973:T:C	rs9548033	TRPC4	2.29419	Stromal A
DVT	0.14395	chr13:41002641:T:C	rs1892548		2.09767	Lymphoid
Mono	1	chr13:41002641:T:C	rs1892548		2.09767	Lymphoid
ALP	0.15874	chr13:42969049:G:T	rs9533095		1.59391	Lymphoid
eGFRcys	0.1861	chr13:50074756:A:C	rs6561529	PHF11	0.417615	Stromal B
HbA1c	0.11591	chr13:80707429:A:G	rs1215468		0.843266	Stromal B
TG	0.10754	chr13:95254382:A:G	rs9556404	GPR180	1.22875	Primitive / embryonic
BW	0.11327	chr13:97034410:G:A	rs7321045	HS6ST3	0.744264	Tissue invariant
IGF1	0.18282	chr13:99173528:AT:A	13:99173528_AT_A	STK24	1.76753	Vascular / endothelial
AST	0.10248	chr13:110396501:G:A	rs9555630		0.63735	Stromal B
Height	0.11205	chr14:24603329:AT:A	14:24603329_AT_A	PSME1	0.640253	Myeloid / erythroid
Height	0.10939	chr14:24804088:A:T	rs3212260	ADCY4	0.581539	Primitive / embryonic
DVT	0.10906	chr14:35868514:C:T	rs3138056	NFKBIA	0.721745	Lymphoid
GGT	0.17745	chr14:50444392:T:C	rs6572633	C14orf182	1.38984	Lymphoid
AFib	0.29957	chr14:64680848:A:G	rs1152591	SYNE2	1.04233	Cardiac
TBil	0.19125	chr14:65230317:C:T	rs94789	SPTB	1.05724	Neural
TBil	0.15531	chr14:65230358:C:T	rs94788	SPTB	1.05724	Neural
UA	0.11001	chr14:68036214:G:C	rs3742871	PLEKHH1	0.791516	Primitive / embryonic
eGFR	0.21302	chr14:68117006:C:A	rs10483801	VTI1B	0.847955	Neural
TP	0.16982	chr14:69267271:C:T	rs4902649	ZFP36L1	0.868789	Stromal B
Neutro	0.10389	chr14:69268010:C:G	rs2164627	ZFP36L1	0.85309	Cancer / epithelial
IGF1	0.13656	chr14:69281878:T:C	rs194747		1.01157	Stromal B
BFP	0.19018	chr14:69754922:T:C	rs12437334	GALNT16	1.19807	Organ devel. / renal
MCH	0.11154	chr14:74196720:GC:G	rs778079546	ELMSAN1	1.05153	Digestive
IGF1	0.10876	chr14:74219367:A:G	rs887506	ELMSAN1	1.24724	Primitive / embryonic
SBP	0.11498	chr14:75069096:C:T	rs4899524	LTBP2	1.47519	Cardiac
AG	0.19703	chr14:93116351:T:C	rs72699870	RIN3	3.63864	Pulmonary devel.
ALP	0.18326	chr14:93116351:T:C	rs72699870	RIN3	3.63864	Pulmonary devel.
Alb	0.12566	chr14:93116351:T:C	rs72699870	RIN3	3.63864	Pulmonary devel.
FEV1FVC	0.34383	chr14:93503386:T:C	rs12894780	ITPK1	2.53519	Neural
FEV1FVC	0.33892	chr14:93507197:T:C	rs1956028	ITPK1	0.591702	Digestive
FEV1FVC	0.22576	chr14:93511641:G:A	rs35584079	ITPK1	1.09778	Renal / cancer
Plt	0.13159	chr14:93511785:A:T	rs28688110	ITPK1	1.09778	Renal / cancer
WBC	0.13837	chr14:93511785:A:T	rs28688110	ITPK1	1.09778	Renal / cancer
Age_at_Menarche	0.13939	chr14:97773547:G:T	rs55658396		1.92456	Lymphoid
SHBG	0.15452	chr14:100801720:A:AT	rs575471369	RP11-638I2.8	1.35013	Placental / trophoblast
Age_at_Menarche	0.10389	chr14:100888553:C:T	rs1951522	WDR25	1.74095	Neural
LOY	0.14717	chr14:101178067:G:C	rs1004574		2.07618	Myeloid / erythroid
LOY	0.10899	chr14:101178235:G:C	rs1004573		2.07618	Myeloid / erythroid
MCH	0.11666	chr14:102974999:T:C	rs2273905	ANKRD9	2.08471	Digestive
MCH	0.18509	chr14:102994065:T:C	rs4900538		2.33453	Renal / cancer
Plt	0.97686	chr14:103058769:G:A	rs35258120	RCOR1	8.13239	Tissue invariant
Mono	0.14867	chr14:103243946:C:T	rs1051750	TRAF3	2.59028	Lymphoid
MCV	0.99318	chr14:104007555:A:G	rs12885878	TRMT61A	0.868758	Neural
RBC	0.9625	chr14:104007555:A:G	rs12885878	TRMT61A	0.868758	Neural
HDLC	0.30884	chr15:31637569:G:C	rs28510484	KLF13	1.50876	Musculoskeletal
SHBG	0.23285	chr15:31637569:G:C	rs28510484	KLF13	1.50876	Musculoskeletal
HDLC	0.19182	chr15:31653646:A:G	rs62037895	KLF13	0.991675	Digestive
SHBG	0.10979	chr15:31653646:A:G	rs62037895	KLF13	0.991675	Digestive
BFP	0.38029	chr15:31680016:G:A	rs8042404	KLF13	1.15887	Stromal B
MCHC	0.17886	chr15:40300691:G:T	rs12164905	EIF2AK4	0.468668	Myeloid / erythroid
DBP	0.31663	chr15:40321351:C:A	rs3736290	EIF2AK4	2.35622	Vascular / endothelial
MAP	0.31625	chr15:40321351:C:A	rs3736290	EIF2AK4	2.35622	Vascular / endothelial
SBP	0.23828	chr15:40321351:C:A	rs3736290	EIF2AK4	2.35622	Vascular / endothelial
Testosterone_F	0.30331	chr15:40377092:T:C	rs7183977	RP11-521C20.3	1.66661	Cancer / epithelial
Mono	0.1414	chr15:42250305:A:AGGATTGTT	rs58687637	EHD4	3.88074	Vascular / endothelial
Hb	0.15902	chr15:42520410:A:G	rs72718869	TMEM87A	1.20557	Digestive
SHBG	0.10751	chr15:42875276:C:A	rs9783683	STARD9	1.25228	Cardiac
BW	0.15291	chr15:43703277:AT:A	15:43703277_AT_A	TP53BP1	0.819146	Stromal B
Lym	0.1522	chr15:43703277:AT:A	15:43703277_AT_A	TP53BP1	0.819146	Stromal B
Height	0.20685	chr15:48684620:C:T	rs79943855		2.43955	Musculoskeletal
Height	0.58923	chr15:48684958:C:T	rs12592845		2.29306	Stromal B
Height	0.14984	chr15:48686310:C:T	rs8042740		0.909744	Musculoskeletal
IGF1	0.1771	chr15:51545860:G:A	rs12908960	CYP19A1	0.946697	Vascular / endothelial
eGFRcys	0.97167	chr15:57729289:G:C	rs4774940	CGNL1	0.617954	Stromal B
eGFR	0.99563	chr15:57792679:C:T	rs181592246	CGNL1	0.884543	Primitive / embryonic
eGFRcys	0.99999	chr15:57792679:C:T	rs181592246	CGNL1	0.884543	Primitive / embryonic
DVT	0.25999	chr15:61069177:T:C	rs34753162	RORA	2.34821	Tissue invariant
DVT	0.15351	chr15:61069201:T:C	rs34986765	RORA	2.34821	Tissue invariant
MCHC	0.102	chr15:65872842:GT:G	15:65872842_GT_G	VWA9	1.42391	Stromal A
RBC	0.15223	chr15:65872842:GT:G	15:65872842_GT_G	VWA9	1.42391	Stromal A
DBP	0.93859	chr15:69583434:C:T	rs149453951	RP11-352D13.6	1.27726	Stromal B
MAP	0.93626	chr15:69583434:C:T	rs149453951	RP11-352D13.6	1.27726	Stromal B
SBP	0.89376	chr15:69583434:C:T	rs149453951	RP11-352D13.6	1.27726	Stromal B
FEV1FVC	0.11781	chr15:74223430:C:G	rs28588430	LOXL1	3.07645	Stromal B
FEV1FVC	0.11048	chr15:74223571:T:C	rs28617339	LOXL1	3.07645	Stromal B
UA	0.10458	chr15:76221664:T:A	rs35364874	FBXO22	0.522765	Myeloid / erythroid
HbA1c	0.13173	chr15:77802791:G:C	rs11857450		2.72304	Primitive / embryonic
TP	0.10136	chr15:78297525:G:A	rs894301	TBC1D2B	2.91973	Stromal A
DBP	0.11999	chr15:81003816:G:C	rs7171632	ABHD17C	0.894442	Neural
MAP	0.10371	chr15:81003816:G:C	rs7171632	ABHD17C	0.894442	Neural
BFP	0.19828	chr15:84661307:T:C	rs12900471	ADAMTSL3	0.822972	Musculoskeletal
eBMD	0.18996	chr15:85512726:T:C	rs4980354	SLC28A1	0.792731	Primitive / embryonic
eBMD	0.19276	chr15:85512767:G:C	rs4980353	SLC28A1	0.792731	Primitive / embryonic
Age_at_Menarche	0.18886	chr15:89056040:C:A	rs13835	DET1	0.742398	Stromal B
MCH	0.10651	chr15:90136573:T:A	rs4362367	TICRR	0.680432	Stromal B
CAD	0.13099	chr15:91429287:A:C	rs4932373	FES	1.99041	Primitive / embryonic
PP	0.20531	chr15:91429287:A:C	rs4932373	FES	1.99041	Primitive / embryonic
SBP	0.16854	chr15:91429287:A:C	rs4932373	FES	1.99041	Primitive / embryonic
PP	0.17775	chr15:93465187:G:A	rs1881837	CHD2	2.77521	Stromal B
IGF1	0.51453	chr15:96887277:G:A	rs12914702	NR2F2	0.526379	Primitive / embryonic
Height	1	chr15:99194896:C:G	rs2871865	IGF1R	0.626553	Neural
MCH	1	chr16:155132:C:T	rs187174553	NPRL3	4.91932	Myeloid / erythroid
MCV	0.99903	chr16:155132:C:T	rs187174553	NPRL3	4.91932	Myeloid / erythroid
Hb	0.95542	chr16:215106:C:A	rs7194649	HBZP1	0.835031	Myeloid / erythroid
MCH	1	chr16:215106:C:A	rs7194649	HBZP1	0.835031	Myeloid / erythroid
MCV	0.99941	chr16:215106:C:A	rs7194649	HBZP1	0.835031	Myeloid / erythroid
BFP	0.30816	chr16:2758283:T:G	rs77844870	KCTD5	1.93687	Neural
Alb	0.17211	chr16:4013467:C:T	rs2531995	ADCY9	0.661583	Primitive / embryonic
DBP	0.1033	chr16:4013467:C:T	rs2531995	ADCY9	0.661583	Primitive / embryonic
BFP	0.26998	chr16:4297651:G:T	rs4785955	RP11-95P2.1	1.08202	Cardiac
BMI	0.10941	chr16:4932470:G:A	rs5013674	PPL	0.998531	Organ devel. / renal
Asthma	0.10036	chr16:11230703:T:C	rs7203459	CLEC16A	1.80061	Stromal B
Alb	0.11545	chr16:15127534:T:A	rs72789541	PDXDC1	3.11292	Cardiac
Alb	0.11378	chr16:15127535:C:A	rs72789542	PDXDC1	3.11292	Cardiac
Height	0.19666	chr16:19271825:CAAAAAAAAAAAA:C	16:19271825_CAAAAAAAAAAAA_C	SYT17	1.23591	Lymphoid
BFP	0.11909	chr16:19999561:A:T	rs11074422		0.612491	Cancer / epithelial
Depression_GP	0.17725	chr16:21609978:C:G	rs11646401	METTL9	0.533602	Myeloid / erythroid
Height	0.13863	chr16:22308728:C:A	rs2305969	POLR3E	10.1514	Tissue invariant
Eosino	0.13476	chr16:27356398:C:T	rs2072130	IL4R	0.707938	Musculoskeletal
Eosino	1	chr16:30103160:C:A	rs3809627	TBX6	1.26928	Tissue invariant
Hb	0.98355	chr16:30103160:C:A	rs3809627	TBX6	1.26928	Tissue invariant
Ht	0.9161	chr16:30103160:C:A	rs3809627	TBX6	1.26928	Tissue invariant
MCH	0.99838	chr16:30103160:C:A	rs3809627	TBX6	1.26928	Tissue invariant
MCV	1	chr16:30103160:C:A	rs3809627	TBX6	1.26928	Tissue invariant
RBC	1	chr16:30103160:C:A	rs3809627	TBX6	1.26928	Tissue invariant
Age_at_Menarche	0.10968	chr16:30545089:AAC:A	rs869223127	ZNF747	0.480181	Lymphoid
Neutro	0.18648	chr16:49884569:G:C	rs12923943	ZNF423	0.42974	Lymphoid
WBC	0.14617	chr16:49884569:G:C	rs12923943	ZNF423	0.42974	Lymphoid
Neutro	0.15292	chr16:51190580:A:G	rs8058137		0.694448	Organ devel. / renal
BrC	0.81026	chr16:52599188:C:T	rs4784227	CASC16	2.17934	Renal / cancer
PP	0.14235	chr16:56328811:G:A	rs56143613	GNAO1	2.22287	Stromal A
PP	0.1382	chr16:56328812:C:CT	rs202018980	GNAO1	2.22287	Stromal A
PP	0.14068	chr16:56328813:G:T	rs62039274	GNAO1	2.22287	Stromal A
PP	0.13854	chr16:56328816:T:C	rs56371051	GNAO1	2.22287	Stromal A
PP	0.13823	chr16:56328818:T:TA	rs386791057	GNAO1	2.22287	Stromal A
FEV1FVC	0.21284	chr16:58063513:G:T	rs11648508	MMP15	1.32071	Cardiac
eBMD	0.12144	chr16:67005605:C:CA	rs373597242	CES3	1.54	Stromal B
eBMD	0.11881	chr16:67005609:C:T	rs71649607	CES3	1.54	Stromal B
eBMD	0.11619	chr16:67005610:C:T	rs71649608	CES3	1.54	Stromal B
eBMD	0.12831	chr16:67005611:C:T	rs71649609	CES3	1.54	Stromal B
MCV	0.10543	chr16:67241282:C:T	rs12051247	LRRC29	0.775958	Primitive / embryonic
RBC	0.22009	chr16:67390398:A:G	rs116899303	LRRC36	1.69106	Organ devel. / renal
ALT	0.18651	chr16:70513010:C:T	rs17881561	FUK	1.14609	Stromal B
VitD	0.13216	chr16:71378706:G:A	rs75371468		1.29847	Cancer / epithelial
Ca	1	chr16:73024276:C:T	rs1858800	ZFHX3	2.60847	Placental / trophoblast
AFib	0.43023	chr16:73053022:T:A	rs2359171	ZFHX3	0.958417	Cardiac
Mono	1	chr16:85932652:C:T	rs56177354	IRF8	2.192	Tissue invariant
Neutro	0.98064	chr16:85932652:C:T	rs56177354	IRF8	2.192	Tissue invariant
Mono	1	chr16:85936389:T:TGGTGGCTGCA	rs144009594	IRF8	3.10291	Lymphoid
Eosino	0.23976	chr16:86292368:G:C	rs112180833	LINC01081	1.7867	Stromal B
Neutro	0.56231	chr17:4741965:A:T	rs75572276	MINK1	1.76899	Myeloid / erythroid
WBC	0.75858	chr17:4741965:A:T	rs75572276	MINK1	1.76899	Myeloid / erythroid
Height	0.10036	chr17:7452078:G:A	rs77294902	TNFSF12	0.878505	Myeloid / erythroid
Alb	0.29606	chr17:14234191:C:G	rs9891833	HS3ST3B1	0.7664	Primitive / embryonic
Glucose	0.12766	chr17:17343611:T:C	rs1123297		1.6401	Primitive / embryonic
IGF1	0.12305	chr17:17632478:G:A	rs7224739	RAI1	1.92631	Cancer / epithelial
MCH	0.18366	chr17:26295337:A:G	rs8076066	RP11-218F4.1	3.13648	Cardiac
Lym	0.15161	chr17:27955097:A:AAG	rs3840872	SSH2	7.15896	Cancer / epithelial
MCV	0.28152	chr17:28001416:G:A	rs35057416	RP11-68I3.2	3.03986	Lymphoid
Plt	0.36751	chr17:33942014:G:C	rs150395127	AP2B1	0.873368	Stromal B
Neutro	0.10047	chr17:36615893:A:G	rs4791700	ARHGAP23	0.684931	Neural
Neutro	0.14464	chr17:36615967:A:G	rs35513223	ARHGAP23	0.684931	Neural
AG	0.10908	chr17:38264197:A:G	rs16965644		0.676285	Primitive / embryonic
Neutro	0.10815	chr17:38359520:G:C	rs8073925		3.09168	Vascular / endothelial
WBC	0.11397	chr17:38359520:G:C	rs8073925		3.09168	Vascular / endothelial
TBil	0.16128	chr17:38505824:C:G	rs2586116	RARA	2.46415	Cancer / epithelial
PP	0.4028	chr17:41003048:CT:C	17:41003048_CT_C	AOC3	1.23331	Pulmonary devel.
Age_at_Menopause	0.35173	chr17:41173226:A:T	rs9915489	VAT1	1.84353	Primitive / embryonic
UA	0.28785	chr17:41387405:ATTT:A	17:41387405_ATTT_A	LINC00854	3.21685	Tissue invariant
UA	0.4825	chr17:42179281:A:G	rs2523162	HDAC5	0.727385	Placental / trophoblast
Balding_Type4	0.16002	chr17:42183782:G:A	rs228763	HDAC5	2.23042	Primitive / embryonic
Ca	0.11326	chr17:42285878:CAG:C	17:42285878_CAG_C	CTB-175E5.7	2.45451	Stromal B
Height	0.17188	chr17:43176622:G:A	rs877599	NMT1	2.02889	Tissue invariant
Alb	0.16389	chr17:43353677:G:A	rs9972936	MAP3K14	1.78688	Musculoskeletal
Lym	0.20096	chr17:44104347:G:A	rs2158256	MAPT	1.59604	Lymphoid
MAP	0.17335	chr17:46672154:T:C	rs6504411	HOXB6	1.39472	Organ devel. / renal
SBP	0.19728	chr17:46672154:T:C	rs6504411	HOXB6	1.39472	Organ devel. / renal
CAD	0.20236	chr17:47340153:C:T	rs917054	RP1-62O9.3	1.21006	Myeloid / erythroid
Eosino	0.47125	chr17:47474902:A:G	rs80190728	RP11-81K2.1	0.437566	Lymphoid
PP	0.14978	chr17:47818821:C:T	rs9898058	FAM117A	0.892315	Stromal B
BW	0.10277	chr17:48911989:G:A	rs3888213	WFIKKN2	0.522809	Neural
Age_at_Menarche	0.21921	chr17:53314780:T:C	rs244396		0.68261	Pulmonary devel.
Balding_Type4	0.49258	chr17:55230628:C:A	rs17833789		3.84969	Placental / trophoblast
Neutro	0.12251	chr17:55453126:T:G	rs73991808	MSI2	1.15902	Cancer / epithelial
MAP	0.11448	chr17:59237013:A:C	rs1476098	BCAS3	0.530743	Stromal B
PP	0.12605	chr17:59475888:A:C	rs2109019	RP11-332H18.4	0.572551	Organ devel. / renal
eGFR	0.10101	chr17:59478644:G:A	rs12952625	TBX2	0.755735	Stromal B
WHRadjBMI	0.10644	chr17:59491990:C:G	rs8064243	C17orf82	2.79641	Pulmonary devel.
BW	1	chr17:61857937:T:G	rs8078462	DDX42	0.567071	Primitive / embryonic
SBP	0.17093	chr17:62377645:C:T	rs8080754		0.513818	Organ devel. / renal
TG	0.13261	chr17:65370808:C:T	rs12939848	PITPNC1	5.41789	Myeloid / erythroid
Urea	0.15372	chr17:65370808:C:T	rs12939848	PITPNC1	5.41789	Myeloid / erythroid
WHRadjBMI	0.16602	chr17:65370808:C:T	rs12939848	PITPNC1	5.41789	Myeloid / erythroid
eBMD	0.12682	chr17:66701790:A:G	rs11869735	RP11-118B18.1	3.1657	Musculoskeletal
LDLC	0.17967	chr17:73779075:C:T	rs78057960	H3F3B	4.54209	Vascular / endothelial
SHBG	0.19517	chr17:73779075:C:T	rs78057960	H3F3B	4.54209	Vascular / endothelial
TBil	0.15376	chr17:73826406:G:C	rs2290769	UNC13D	1.01246	Primitive / embryonic
WBC	0.15691	chr17:74398514:G:C	rs11652985	UBE2O	1.14586	Cardiac
WBC	0.10175	chr17:74410792:C:T	rs144887234	UBE2O	2.45587	Tissue invariant
WBC	0.11402	chr17:74434003:C:T	rs1000821	UBE2O	0.927077	Cancer / epithelial
Lym	0.12524	chr17:74442942:A:G	rs16968960	UBE2O	1.85501	Stromal A
Neutro	0.1721	chr17:74477340:A:G	rs3826288	RHBDF2	2.34006	Lymphoid
Neutro	0.11434	chr17:74706380:C:T	rs9909380	MXRA7	0.755222	Stromal B
Plt	0.11108	chr17:75372339:C:T	rs312826	RP11-936I5.1	2.44741	Stromal B
Hb	0.23554	chr17:76010121:C:T	rs76402227	TNRC6C	2.02036	Tissue invariant
HbA1c	0.42673	chr17:76010121:C:T	rs76402227	TNRC6C	2.02036	Tissue invariant
Ht	0.27598	chr17:76010121:C:T	rs76402227	TNRC6C	2.02036	Tissue invariant
RBC	0.33763	chr17:76010121:C:T	rs76402227	TNRC6C	2.02036	Tissue invariant
Hb	0.11411	chr17:76405736:T:C	rs4969143	PGS1	1.44377	Organ devel. / renal
DBP	0.56642	chr17:79375625:A:ACT	rs10664154	RP11-1055B8.7	0.674508	Cardiac
MAP	0.60563	chr17:79375625:A:ACT	rs10664154	RP11-1055B8.7	0.674508	Cardiac
SBP	0.48866	chr17:79375625:A:ACT	rs10664154	RP11-1055B8.7	0.674508	Cardiac
eGFR	0.11102	chr17:79375687:C:T	rs56355243	RP11-1055B8.7	0.674508	Cardiac
Hb	0.22388	chr17:79377201:A:T	rs11150784	RP11-1055B8.7	0.798067	Primitive / embryonic
Ht	0.23947	chr17:79377201:A:T	rs11150784	RP11-1055B8.7	0.798067	Primitive / embryonic
MCH	0.29254	chr18:658423:A:G	rs3891167	TYMS	3.54621	Tissue invariant
MCV	0.75203	chr18:658423:A:G	rs3891167	TYMS	3.54621	Tissue invariant
FEV1FVC	0.79055	chr18:8800723:T:C	rs631126	SOGA2	7.52114	Stromal A
FEV1FVC	0.18575	chr18:8801351:A:G	rs513953	SOGA2	1.43967	Tissue invariant
WBC	0.29405	chr18:21640817:C:T	rs4800540	TTC39C	1.28304	Stromal B
Worry_Too_Long	0.15795	chr18:35197862:G:A	rs35064785		0.5491	Primitive / embryonic
LOY	0.35696	chr18:42280093:G:A	rs2614996	SETBP1	0.658559	Musculoskeletal
eGFR	0.20424	chr18:46469664:A:G	rs4245230	SMAD7	1.38493	Cardiac
Balding_Type4	0.23607	chr18:53153117:T:C	rs2924332	TCF4	2.03882	Stromal B
TP	0.12116	chr18:60193628:T:C	rs7227643	ZCCHC2	1.94536	Renal / cancer
Mono	0.13026	chr18:60907927:C:T	rs4941189	BCL2	1.076	Stromal B
Mono	0.12677	chr18:60908862:C:A	rs1383596	BCL2	2.26353	Placental / trophoblast
Lym	0.24036	chr18:60920481:G:A	rs8096380	BCL2	0.634676	Myeloid / erythroid
Baso	1	chr18:60920854:C:T	rs17758695	BCL2	1.17713	Stromal B
Eosino	1	chr18:60920854:C:T	rs17758695	BCL2	1.17713	Stromal B
LOY	1	chr18:60920854:C:T	rs17758695	BCL2	1.17713	Stromal B
MCH	1	chr18:60920854:C:T	rs17758695	BCL2	1.17713	Stromal B
MCV	1	chr18:60920854:C:T	rs17758695	BCL2	1.17713	Stromal B
Mono	1	chr18:60920854:C:T	rs17758695	BCL2	1.17713	Stromal B
Neutro	0.99653	chr18:60920854:C:T	rs17758695	BCL2	1.17713	Stromal B
Plt	1	chr18:60920854:C:T	rs17758695	BCL2	1.17713	Stromal B
RBC	1	chr18:60920854:C:T	rs17758695	BCL2	1.17713	Stromal B
WBC	0.99999	chr18:60920854:C:T	rs17758695	BCL2	1.17713	Stromal B
Plt	0.17586	chr18:72911548:G:A	rs632157	ZADH2	0.513712	Stromal B
eBMD	0.17544	chr19:1170445:C:T	rs4807630	SBNO2	1.04036	Stromal B
Urea	0.12418	chr19:1170663:G:A	rs118061438	SBNO2	1.04036	Stromal B
ApoA	0.46045	chr19:8422146:AGGAGTT:A	19:8422146_AGGAGTT_A		1.32385	Digestive
HDLC	0.54428	chr19:8422146:AGGAGTT:A	19:8422146_AGGAGTT_A		1.32385	Digestive
TG	0.2071	chr19:8422146:AGGAGTT:A	19:8422146_AGGAGTT_A		1.32385	Digestive
ALT	0.11665	chr19:10332988:C:T	rs10409243	CTD-2369P2.2	1.55714	Lymphoid
AST	0.17842	chr19:10332988:C:T	rs10409243	CTD-2369P2.2	1.55714	Lymphoid
IGF1	0.18766	chr19:10332988:C:T	rs10409243	CTD-2369P2.2	1.55714	Lymphoid
Neutro	0.83861	chr19:10332988:C:T	rs10409243	CTD-2369P2.2	1.55714	Lymphoid
SBP	0.33145	chr19:10332988:C:T	rs10409243	CTD-2369P2.2	1.55714	Lymphoid
Neutro	0.33537	chr19:10339818:G:C	rs7250265	S1PR2	0.947306	Primitive / embryonic
Height	0.26677	chr19:10754905:G:T	rs10948	SLC44A2	1.42769	Musculoskeletal
Height	0.15438	chr19:10755412:T:TTCCCC	rs528114656	AC011475.1	1.13379	Musculoskeletal
ApoB	0.20275	chr19:11177250:C:A	rs10409001	SMARCA4	2.51234	Placental / trophoblast
LDLC	0.21815	chr19:11177250:C:A	rs10409001	SMARCA4	2.51234	Placental / trophoblast
TC	0.15289	chr19:11177250:C:A	rs10409001	SMARCA4	2.51234	Placental / trophoblast
TBil	0.12915	chr19:12994715:A:G	rs2280742	CTD-2265O21.7	2.45095	Myeloid / erythroid
LOY	0.18576	chr19:13155072:G:A	rs10410423	NFIX	2.69954	Lymphoid
Lym	0.12728	chr19:13942587:G:A	rs12610873	ZSWIM4	0.815283	Placental / trophoblast
IGF1	0.2053	chr19:17354825:C:T	rs4808611	AC010646.3	0.935543	Primitive / embryonic
Eosino	0.141	chr19:18391171:C:T	rs7249	JUND	2.70768	Primitive / embryonic
UA	0.10608	chr19:18392873:C:A	rs7247222	JUND	4.09685	Tissue invariant
WHRadjBMI	0.14879	chr19:18392873:C:A	rs7247222	JUND	4.09685	Tissue invariant
AG	0.94153	chr19:19271498:C:G	rs1005980	MEF2B	2.17708	Myeloid / erythroid
TP	0.98369	chr19:19271498:C:G	rs1005980	MEF2B	2.17708	Myeloid / erythroid
Testosterone_M	0.46338	chr19:19456264:C:T	rs35824797	MAU2	0.468265	Placental / trophoblast
TC	0.10742	chr19:33897149:A:G	rs3786900	PEPD	0.471525	Lymphoid
MCV	0.11665	chr19:41769104:A:C	rs3760659	HNRNPUL1	2.65498	Tissue invariant
RBC	0.13887	chr19:44268006:T:C	rs189408	KCNN4	1.39479	Stromal B
LDLC	1	chr19:45414399:C:A	rs72654473	APOC1	1.53309	Musculoskeletal
ApoB	1	chr19:45414451:T:C	rs439401	APOC1	1.53309	Musculoskeletal
ApoB	0.14893	chr19:45443088:G:C	rs73045696	APOC4	1.13867	Stromal B
Plt	0.16912	chr19:45909934:G:A	rs967591	CD3EAP	2.41658	Primitive / embryonic
Plt	0.19605	chr19:45910003:G:T	rs8113779	CD3EAP	2.41658	Primitive / embryonic
Testosterone_M	0.39692	chr19:46384554:A:G	rs34851490	IRF2BP1	0.593542	Digestive
Lym	0.10124	chr19:46849806:G:T	rs4802307	PPP5C	0.678926	Stromal B
Neutro	0.12389	chr19:49127490:C:T	rs386243	SPHK2	8.69279	Tissue invariant
WBC	0.101	chr19:49127490:C:T	rs386243	SPHK2	8.69279	Tissue invariant
MCH	0.99909	chr19:55763262:G:A	rs73068668	PPP6R1	2.26728	Renal / cancer
GGT	0.20091	chr20:3677014:C:T	rs525339	SIGLEC1	0.511363	Primitive / embryonic
GGT	0.11008	chr20:3677095:T:TGCTG	rs11471725	SIGLEC1	0.511363	Primitive / embryonic
Neutro	0.12219	chr20:8125395:C:G	rs8113925	PLCB1	4.73536	Vascular / endothelial
WBC	0.19639	chr20:8125395:C:G	rs8113925	PLCB1	4.73536	Vascular / endothelial
eBMD	1	chr20:10629525:T:C	rs35308216	JAG1	3.72396	Stromal A
MAP	0.17657	chr20:10655511:C:A	rs8119088	JAG1	1.97365	Tissue invariant
MAP	0.18994	chr20:10656059:A:T	rs910119	JAG1	0.606382	Stromal B
DBP	0.2419	chr20:10967214:T:G	rs6108787	RP11-103J8.1	4.00571	Primitive / embryonic
MAP	0.27977	chr20:10967214:T:G	rs6108787	RP11-103J8.1	4.00571	Primitive / embryonic
SBP	0.24617	chr20:10967214:T:G	rs6108787	RP11-103J8.1	4.00571	Primitive / embryonic
eGFR	0.12598	chr20:14689146:T:C	rs11908097	MACROD2	0.960854	Pulmonary devel.
ALP	0.1092	chr20:17598240:G:A	rs4814630	RRBP1	1.01514	Primitive / embryonic
AST	0.13125	chr20:17598240:G:A	rs4814630	RRBP1	1.01514	Primitive / embryonic
ApoB	0.11942	chr20:17598240:G:A	rs4814630	RRBP1	1.01514	Primitive / embryonic
HDLC	0.14512	chr20:17598240:G:A	rs4814630	RRBP1	1.01514	Primitive / embryonic
ApoB	0.39481	chr20:17792323:T:C	rs969075		1.07578	Musculoskeletal
ALP	0.12625	chr20:30650303:G:A	rs6058523	HCK	0.713558	Placental / trophoblast
MCH	0.98163	chr20:31212180:G:A	rs457219		0.977616	Primitive / embryonic
Height	0.32373	chr20:33891083:G:A	rs41290914	UQCC1	0.881002	Stromal B
Fibroblastic_Disorders	0.11715	chr20:39318518:C:G	rs58716951	MAFB	1.711	Tissue invariant
eGFRcys	0.10012	chr20:39494872:G:T	rs6029394		0.927827	Musculoskeletal
PP	0.12995	chr20:42801971:T:C	rs6017279	JPH2	1.9865	Placental / trophoblast
SBP	0.10066	chr20:42801971:T:C	rs6017279	JPH2	1.9865	Placental / trophoblast
PP	0.13543	chr20:42802042:C:T	rs6130553	JPH2	1.9865	Placental / trophoblast
SBP	0.11595	chr20:42802042:C:T	rs6130553	JPH2	1.9865	Placental / trophoblast
LDLC	0.11614	chr20:43958412:C:CAT	rs11473359	SDC4	2.80968	Cancer / epithelial
Alb	0.11413	chr20:43967310:G:A	rs2284277	SDC4	0.697857	Stromal B
LDLC	0.15229	chr20:43967310:G:A	rs2284277	SDC4	0.697857	Stromal B
ALP	0.16723	chr20:44645010:C:T	rs20544	MMP9	1.4103	Renal / cancer
AST	0.9286	chr20:45557451:T:C	rs6018185	EYA2	0.879883	Stromal B
HDLC	0.13986	chr20:45602638:G:A	rs6066149	EYA2	0.879673	Neural
TG	0.1019	chr20:45602638:G:A	rs6066149	EYA2	0.879673	Neural
Plt	0.2186	chr20:48590791:G:T	rs6063454	RNU6-147P	0.988609	Musculoskeletal
TG	0.13405	chr20:56105530:T:C	rs12106016	CTCFL	0.721345	Stromal A
DBP	0.33155	chr20:62694319:G:T	rs35213536	TCEA2	6.33778	Tissue invariant
MAP	0.2207	chr20:62694319:G:T	rs35213536	TCEA2	6.33778	Tissue invariant
SBP	0.13177	chr20:62694319:G:T	rs35213536	TCEA2	6.33778	Tissue invariant
Hb	0.11752	chr21:16353809:A:C	rs17274750	AF127577.11	0.880534	Musculoskeletal
Ht	0.36675	chr21:16353809:A:C	rs17274750	AF127577.11	0.880534	Musculoskeletal
Eosino	0.24841	chr21:16400803:T:C	rs146714089	NRIP1	1.2068	Pulmonary devel.
WHRadjBMI	0.25059	chr21:16522082:A:G	rs2823096		0.993902	Digestive
Urea	0.16279	chr21:35343934:A:G	rs2834310	AP000569.9	2.07801	Digestive
eBMD	1	chr21:35717837:T:G	rs55787537	AP000320.7	1.57279	Pulmonary devel.
Eosino	0.96931	chr21:36312347:C:T	rs2834684	RUNX1	0.541565	Myeloid / erythroid
Eosino	0.16758	chr21:36423991:C:T	rs17227210	RUNX1	3.15491	Renal / cancer
eBMD	0.13076	chr21:36423991:C:T	rs17227210	RUNX1	3.15491	Renal / cancer
Eosino	0.12483	chr21:36436030:T:C	rs17227231	RUNX1	2.28332	Cancer / epithelial
Age_at_Menarche	0.14852	chr21:37692507:C:T	rs62229372	MORC3	12.4129	Tissue invariant
DBP	0.96837	chr21:39983448:C:T	rs117870289	ERG	0.874516	Neural
Fibroblastic_Disorders	0.97416	chr21:39983448:C:T	rs117870289	ERG	0.874516	Neural
PP	0.6985	chr21:39983448:C:T	rs117870289	ERG	0.874516	Neural
BMI	0.1207	chr21:46574554:G:A	rs372519	ADARB1	0.860124	Stromal B
LDLC	0.13833	chr22:19962963:G:T	rs2518824	ARVCF	0.651059	Lymphoid
FEV1FVC	0.17413	chr22:20788242:C:G	rs1558170	SCARF2	1.31492	Neural
Height	0.10533	chr22:20788242:C:G	rs1558170	SCARF2	1.31492	Neural
FEV1FVC	0.10396	chr22:29605724:A:G	rs35369066	EMID1	0.583901	Primitive / embryonic
ALP	0.20636	chr22:29704883:C:T	rs13055676	GAS2L1	1.63548	Stromal B
eBMD	0.18785	chr22:29704883:C:T	rs13055676	GAS2L1	1.63548	Stromal B
Ht	0.10893	chr22:30440533:G:A	rs41178	CTA-85E5.10	2.82258	Stromal A
Alb	0.12133	chr22:30685076:G:T	rs5997602	GATSL3	0.456125	Digestive
Ca	0.11178	chr22:30685076:G:T	rs5997602	GATSL3	0.456125	Digestive
MCV	0.24829	chr22:32871227:C:T	rs8136485	FBXO7	1.89317	Tissue invariant
RBC	0.3478	chr22:32871227:C:T	rs8136485	FBXO7	1.89317	Tissue invariant
MCH	0.11305	chr22:32883344:A:G	rs4821066	FBXO7	1.79606	Pulmonary devel.
Alb	0.99421	chr22:38029723:A:G	rs12710562	GGA1	3.41509	Stromal A
ALP	0.12486	chr22:38599978:G:A	rs4820325	MAFF	2.17321	Stromal B
ALT	0.10217	chr22:38599978:G:A	rs4820325	MAFF	2.17321	Stromal B
ApoA	0.10913	chr22:38599978:G:A	rs4820325	MAFF	2.17321	Stromal B
BFP	0.13216	chr22:38599978:G:A	rs4820325	MAFF	2.17321	Stromal B
HDLC	0.11451	chr22:38599978:G:A	rs4820325	MAFF	2.17321	Stromal B
TG	0.13442	chr22:38599978:G:A	rs4820325	MAFF	2.17321	Stromal B
College	0.11408	chr22:38819194:G:C	rs35607824	RP3-434P1.6	1.12593	Organ devel. / renal
CRP	0.99999	chr22:39096602:T:C	rs6519133	JOSD1	1.29105	Tissue invariant
GGT	0.99986	chr22:39096602:T:C	rs6519133	JOSD1	1.29105	Tissue invariant
IGF1	0.99969	chr22:39096602:T:C	rs6519133	JOSD1	1.29105	Tissue invariant
BW	0.13798	chr22:46476388:C:T	rs7292081	FLJ27365	4.26192	Cancer / epithelial
BW	0.86203	chr22:46483917:G:A	rs58280444	FLJ27365	1.0164	Tissue invariant
AG	0.27397	chr22:50747507:G:A	rs62241220	DENND6B	0.828506	Musculoskeletal
GGT	0.13082	chr22:51135595:A:T	rs28735993	SHANK3	0.513399	Neural

## Sheet: S10_GWAS_FP
trait	pip	variant	rsid	vep.gene_most_severe	fp_motif_clusters
Plt	0.47038	chr1:12042261:A:G	rs2236055	MFN2	SMARCA5;SOX/3;ZNF708;ZNF85
eBMD	0.10201	chr1:19729087:G:C	rs4912085	CAPZB	Ebox/CAGATGG;HEN1;KLF/SP/2;OSR2;PRDM5;PRDM9;ZNF554;ZNF708
MCHC	0.26852	chr1:29208859:A:G	rs4654378	EPB41	E2F/2;ETS/2;GC-tract;HIC/1;KLF/SP/1;KLF/SP/2;NR/3;ZNF143
BW	0.10359	chr1:54953404:A:T	rs4927132		HD/20;KLF/SP/2;NFAT/1;NFKB/1;NR/19;RBPJ;TFAP2/1;ZNF143;ZSCAN3
Height	0.22129	chr1:54953404:A:T	rs4927132		HD/20;KLF/SP/2;NFAT/1;NFKB/1;NR/19;RBPJ;TFAP2/1;ZNF143;ZSCAN3
eBMD	0.87813	chr1:68663904:C:T	rs78252812	GNG12-AS1
Hb	0.97071	chr1:88641063:A:G	rs6428637		HD/22;HD/23;P53-like/3;RBPJ
Ht	0.99399	chr1:88641063:A:G	rs6428637		HD/22;HD/23;P53-like/3;RBPJ
Height	0.16222	chr1:147062571:C:T	rs2132441	BCL9	HD/2;HD/20;HD/4;ZNF332
Height	0.11747	chr1:150568749:C:T	rs72700845	SNORA40	HD/18;HD/5;HD/7;HD/9;POU/2
LDLC	0.31642	chr1:161531340:G:A	rs115383270	RP11-25K21.6	CREB/ATF/1;CREB/ATF/2;HD/2
TC	0.27489	chr1:161531340:G:A	rs115383270	RP11-25K21.6	CREB/ATF/1;CREB/ATF/2;HD/2
TP	0.12246	chr1:161531340:G:A	rs115383270	RP11-25K21.6	CREB/ATF/1;CREB/ATF/2;HD/2
Height	0.21099	chr1:172363488:A:G	rs1052256	DNM3	PRDM4
Height	0.19908	chr1:172363526:A:G	rs1132148	DNM3	FOX/8;GATA;GC-tract;TBX/2
Eosino	0.10604	chr1:172748812:T:C	rs865962	RP1-15D23.2	Ebox/CAGATGG;Ebox/CAGCTG
GGT	0.24671	chr1:204232873:G:GGT	rs150607608	PLEKHA6	EGR;KLF/SP/1;KLF/SP/2;TBX/4;ZSCAN4
DVT	0.41395	chr1:212864992:A:G	rs12068304	BATF3
Glucose	0.12113	chr1:214156514:T:C	rs340879	PROX1	E2F/2;ETS/1;ETS/2;Ebox/CACCTG;Ebox/CAGCTG;HINFP1/3;KLF/SP/1;KLF/SP/2;NFKB/1;NFKB/2;OSR2;ZFX;ZNF563
FEV1FVC	0.17683	chr1:219483874:G:A	rs76877325		KLF/SP/2;SOX/1;ZNF324
DVT	0.29186	chr2:8443803:G:A	rs10178845	LINC00299
Alb	0.1864	chr2:20371301:T:G	rs907867	RN7SL140P	HD/10;HD/11
HDLC	0.10205	chr2:20371301:T:G	rs907867	RN7SL140P	HD/10;HD/11
Height	0.1087	chr2:25474334:A:C	rs934780	DNMT3A	SMAD
AG	0.11387	chr2:28304061:G:A	rs11682011	BRE	NRF1
Height	1	chr2:37960613:A:T	rs17511102	CDC42EP3	TBX/4
BW	0.1143	chr2:38056497:C:T	rs12328524	LINC00211	GLI;KLF/SP/2
Height	0.11014	chr2:44769962:A:C	rs7557961	CAMKMT	CREB/ATF/1;HD/20;SREBF1;YY1
Age_at_Menarche	0.22942	chr2:56576447:G:C	rs4672110	CCDC85A	ETS/2;NFAC/2
Mono	0.12744	chr2:65660034:GT:G	2:65660034_GT_G	AC074391.1	EGR;GC-tract;GLI;KLF/SP/1;KLF/SP/2;MZF1;PLAG1;SREBF1;ZIC/2;ZNF449
LDLC	0.21028	chr2:86859298:A:C	rs308915	CHMP3	CTCF;NR/16;PRDM16;TFAP2/1;ZNF143
TG	0.47738	chr2:121309231:C:G	rs954244	AC073257.1	NFI/1;NFI/2;SOX/3
Height	0.14002	chr2:121516437:G:C	rs34875362	GLI2	E2F/2;GC-tract;HD/12;IRF/2;KLF/SP/1;KLF/SP/2;MFZ1;MZF1;NFKB/3;NR/11;NR/19;NR/3;SREBF1;ZIC;ZIC/2;ZNF768
eBMD	0.17947	chr2:153338538:A:G	rs7425826	FMNL2	FOX/1;ZNF354
CRP	0.15395	chr2:178190491:A:C	rs12992747	AC074286.1	ETS/2;Ebox/CACCTG;Ebox/CAGATGG;Ebox/CAGCTG;GC-tract;HD/12;HEN1;KLF/SP/2;NFKB/1;NR/1;PRDM16;PRDM5;SMAD;TFAP2/1;ZBTB49;ZNF324;ZNF331;ZNF549;ZSCAN3
AFib	0.16097	chr2:201180023:T:C	rs3820888	SPATS2L	HIC/1;ZNF257
eGFR	0.10086	chr2:217973666:CG:C	rs376551072		Ebox/CACGTG/2;KLF/SP/1;KLF/SP/2;NR/11;NR/16;NR/18;RUNX/2
eGFR	0.15584	chr2:217973669:G:A	rs115725581		Ebox/CACGTG/2;KLF/SP/1;KLF/SP/2;NR/11;NR/16;NR/18;RUNX/2
eGFR	0.15319	chr2:217973670:G:C	rs114185658		Ebox/CACGTG/2;KLF/SP/1;KLF/SP/2;NR/11;NR/16;NR/18;RUNX/2
Ca	0.939	chr2:234296444:G:A	rs838717	AC019221.4	NR/18;ZNF335;ZNF768
HbA1c	0.4791	chr2:234296444:G:A	rs838717	AC019221.4	NR/18;ZNF335;ZNF768
MCH	0.10608	chr3:16926060:C:G	rs143759545	PLCL2	E2F/2;Ebox/CACCTG;GLI;HEN1;MTF1;ZIC/2
Plt	0.4172	chr3:39188843:A:G	rs885067	CSRNP1	GC-tract;GCM;HEN1;KLF/SP/2;NFI/3;NR/17;TFAP2/1;ZKSCAN1;ZNF320;ZNF332;ZNF335;ZNF449
BMI	0.13509	chr3:44039889:G:A	rs2302351	RP4-555D20.4	FOX/7;GC-tract;KLF/SP/2;NFKB/1;PLAG1;PRDM5;RBPJ;SOX/1;ZNF143;ZNF320
BW	0.12305	chr3:44039889:G:A	rs2302351	RP4-555D20.4	FOX/7;GC-tract;KLF/SP/2;NFKB/1;PLAG1;PRDM5;RBPJ;SOX/1;ZNF143;ZNF320
Baso	0.44433	chr3:50371432:C:A	rs2236947	RASSF1
Age_at_Menarche	0.15054	chr3:156795468:A:G	rs13322435	RP11-6F2.5	CTCF;EBF1;Ebox/CACCTG;Ebox/CAGCTG;KLF/SP/2;NR/15;PRDM14;PRDM16;REL-halfsite;SNAI2;ZNF143
MCH	0.10641	chr3:156795468:A:G	rs13322435	RP11-6F2.5	CTCF;EBF1;Ebox/CACCTG;Ebox/CAGCTG;KLF/SP/2;NR/15;PRDM14;PRDM16;REL-halfsite;SNAI2;ZNF143
Plt	0.18322	chr3:156795468:A:G	rs13322435	RP11-6F2.5	CTCF;EBF1;Ebox/CACCTG;Ebox/CAGCTG;KLF/SP/2;NR/15;PRDM14;PRDM16;REL-halfsite;SNAI2;ZNF143
TBil	0.1532	chr3:156795468:A:G	rs13322435	RP11-6F2.5	CTCF;EBF1;Ebox/CACCTG;Ebox/CAGCTG;KLF/SP/2;NR/15;PRDM14;PRDM16;REL-halfsite;SNAI2;ZNF143
TP	0.24253	chr3:156795468:A:G	rs13322435	RP11-6F2.5	CTCF;EBF1;Ebox/CACCTG;Ebox/CAGCTG;KLF/SP/2;NR/15;PRDM14;PRDM16;REL-halfsite;SNAI2;ZNF143
AST	0.15915	chr3:188066437:C:G	rs6771736	LPP	ETS/1;ETS/2;OSR2;SMARCA1
Hb	0.14025	chr5:34660677:A:G	rs464499	CTD-2024P10.1	GC-tract;KLF/SP/2;ZNF324
Ht	0.18347	chr5:34660677:A:G	rs464499	CTD-2024P10.1	GC-tract;KLF/SP/2;ZNF324
UA	0.26676	chr5:34660677:A:G	rs464499	CTD-2024P10.1	GC-tract;KLF/SP/2;ZNF324
TP	0.10092	chr5:39395397:G:A	rs2855510	DAB2	HD/16;ZNF134;ZNF136
eBMD	0.2941	chr5:39430811:C:G	rs10941433	DAB2
FEV1FVC	0.10584	chr5:63928254:T:C	rs6886740		ETS/1
ALT	0.89723	chr5:106878792:G:C	rs6879279	EFNA5	GC-tract;ZNF354;ZNF41
AST	0.81864	chr5:106878792:G:C	rs6879279	EFNA5	GC-tract;ZNF354;ZNF41
GGT	1	chr5:106878792:G:C	rs6879279	EFNA5	GC-tract;ZNF354;ZNF41
SHBG	0.12966	chr6:43742626:T:C	rs833070	VEGFA
TBil	0.11055	chr6:43742626:T:C	rs833070	VEGFA
TG	0.99987	chr6:43756169:C:T	rs9472125	VEGFA	HD/2;HD/6;LEF1;NR/16;NR/6;SRF;ZNF667
WHRadjBMI	1	chr6:43756169:C:T	rs9472125	VEGFA	HD/2;HD/6;LEF1;NR/16;NR/6;SRF;ZNF667
MAP	0.21235	chr7:22154454:G:A	rs13227860	RAPGEF5	GC-tract;HSF;KLF/SP/2;NFI/3;YY1;ZNF143;ZNF563
PP	0.20874	chr7:22766221:A:G	rs1800797	AC073072.5
SBP	0.11627	chr7:22766221:A:G	rs1800797	AC073072.5
ApoA	0.14445	chr7:36193142:T:G	rs66763009	EEPD1	GC-tract;ZNF332
HDLC	0.10078	chr7:36193142:T:G	rs66763009	EEPD1	GC-tract;ZNF332
WBC	0.17969	chr7:50306780:T:C	rs9656588		AP1/1;CCAAT/CEBP;ETS/2;Ebox/CAGCTG;GLI;HD/18;HD/2;NR/7;PRDM4;RBPJ;SOX/5;ZNF143;ZSCAN4
Height	0.13746	chr7:92673154:G:A	rs6960056		E2F/2;KLF/SP/2;NR/1;ZNF320
MCV	0.61372	chr7:149153834:C:T	rs117483136	ZNF777	HAND1;RBPJ
IGF1	0.21257	chr7:150784824:G:T	rs6464124	AGAP3	Ebox/CACCTG;Ebox/CACGTG/2;Ebox/CAGATGG;Ebox/CAGCTG;GC-tract;HEN1;HINFP1/3;INSM1;KLF/SP/2;MAF;MYB/5;NFI/3;NR/18;NRF1;OSR2;PRDM5;PRDM9;REST/NRSF;RFX/1;RFX/2;RFX/3;SMAD;ZBTB48;ZIC;ZNF335;ZNF549;ZSCAN3
BFP	0.13595	chr8:23387192:C:T	rs62503282	SLC25A37	E2F/2;Ebox/CACGTG/1;Ebox/CACGTG/2;GC-tract;KLF/SP/1;KLF/SP/2;NFI/3;PAX/2
MCV	0.11967	chr8:23387192:C:T	rs62503282	SLC25A37	E2F/2;Ebox/CACGTG/1;Ebox/CACGTG/2;GC-tract;KLF/SP/1;KLF/SP/2;NFI/3;PAX/2
HbA1c	1	chr8:41630447:G:A	rs4737010	ANK1	GC-tract;ZNF335;ZNF423
Lym	0.99447	chr8:41630447:G:A	rs4737010	ANK1	GC-tract;ZNF335;ZNF423
MCHC	1	chr8:41630447:G:A	rs4737010	ANK1	GC-tract;ZNF335;ZNF423
MCV	0.99996	chr8:41630447:G:A	rs4737010	ANK1	GC-tract;ZNF335;ZNF423
TBil	0.99978	chr8:41630447:G:A	rs4737010	ANK1	GC-tract;ZNF335;ZNF423
Eosino	0.99986	chr8:48651633:A:G	rs45577137	CEBPD	CREB/ATF/1;CTCF;FOX/7;HIC/1;SOX/1;YY1
Mono	1	chr8:48651633:A:G	rs45577137	CEBPD	CREB/ATF/1;CTCF;FOX/7;HIC/1;SOX/1;YY1
WHRadjBMI	0.12419	chr8:89337036:C:T	rs10088444	MMP16
ALP	0.36605	chr8:126498265:C:A	rs35309034	RP11-136O12.2	NFI/1;NFI/3;NR/11;NR/13;NR/17;NR/18;NR/19;NR/3;NR/4;PAX/1;PAX/2;TFAP2/1;ZFN121;ZFX;ZNF332
Eosino	0.13392	chr8:126498265:C:A	rs35309034	RP11-136O12.2	NFI/1;NFI/3;NR/11;NR/13;NR/17;NR/18;NR/19;NR/3;NR/4;PAX/1;PAX/2;TFAP2/1;ZFN121;ZFX;ZNF332
Height	0.13727	chr8:126498265:C:A	rs35309034	RP11-136O12.2	NFI/1;NFI/3;NR/11;NR/13;NR/17;NR/18;NR/19;NR/3;NR/4;PAX/1;PAX/2;TFAP2/1;ZFN121;ZFX;ZNF332
LDLC	0.15539	chr8:126498265:C:A	rs35309034	RP11-136O12.2	NFI/1;NFI/3;NR/11;NR/13;NR/17;NR/18;NR/19;NR/3;NR/4;PAX/1;PAX/2;TFAP2/1;ZFN121;ZFX;ZNF332
TC	0.11575	chr8:126498265:C:A	rs35309034	RP11-136O12.2	NFI/1;NFI/3;NR/11;NR/13;NR/17;NR/18;NR/19;NR/3;NR/4;PAX/1;PAX/2;TFAP2/1;ZFN121;ZFX;ZNF332
TG	0.14278	chr8:126498265:C:A	rs35309034	RP11-136O12.2	NFI/1;NFI/3;NR/11;NR/13;NR/17;NR/18;NR/19;NR/3;NR/4;PAX/1;PAX/2;TFAP2/1;ZFN121;ZFX;ZNF332
Alb	0.11147	chr8:126541090:C:G	rs28510097	RP11-136O12.2	GC-tract;KLF/SP/2;ZNF306
Eosino	0.97962	chr8:130678215:A:C	rs150348926	CCDC26	NR/12;NR/16;NR/7
IGF1	0.1162	chr8:142237398:T:C	rs12547917	SLC45A4
Lym	0.10351	chr9:4793254:G:A	rs841990	RCL1	EGR;Ebox/CACGTG/2;GC-tract;GLI;KLF/SP/1;KLF/SP/2;NRF1;RFX/1;SREBF1;ZFX;ZIC;ZNF563
SHBG	0.11938	chr9:86595801:G:T	rs796003	RMI1	GC-tract;KLF/SP/2;SPDEF/1
BMI	0.12876	chr9:94186527:T:A	rs12001634	NFIL3	CTCF;E2F/2;ETS/2;GC-tract;GLIS;KLF/SP/2;MFZ1;MTF1;NR/11;NR/12;NR/15;NR/17;NR/18;NR/3;PLAG1;RFX/1;RFX/3;RUNX/2;TFAP2/2;ZBTB7A;ZIC;ZIC/2;ZNF554
BW	0.3923	chr9:94186527:T:A	rs12001634	NFIL3	CTCF;E2F/2;ETS/2;GC-tract;GLIS;KLF/SP/2;MFZ1;MTF1;NR/11;NR/12;NR/15;NR/17;NR/18;NR/3;PLAG1;RFX/1;RFX/3;RUNX/2;TFAP2/2;ZBTB7A;ZIC;ZIC/2;ZNF554
MCHC	0.3788	chr9:114835495:G:A	rs2564906	SUSD1	NFAT/2;ZNF528
ALT	0.81161	chr9:117146043:C:G	rs7041363	AKNA	EBF1;PRDM16;RBPJ;REL-halfsite;RFX/1;TFAP2/1
AST	0.16421	chr9:117146043:C:G	rs7041363	AKNA	EBF1;PRDM16;RBPJ;REL-halfsite;RFX/1;TFAP2/1
ApoA	0.26332	chr9:117146043:C:G	rs7041363	AKNA	EBF1;PRDM16;RBPJ;REL-halfsite;RFX/1;TFAP2/1
HDLC	0.27234	chr9:117146043:C:G	rs7041363	AKNA	EBF1;PRDM16;RBPJ;REL-halfsite;RFX/1;TFAP2/1
SHBG	0.27369	chr9:117146043:C:G	rs7041363	AKNA	EBF1;PRDM16;RBPJ;REL-halfsite;RFX/1;TFAP2/1
BW	0.16826	chr9:119134796:A:G	rs7869550	PAPPA
LDLC	0.15297	chr9:136001763:A:G	rs571780	RALGDS	GLI;KLF/SP/1;KLF/SP/2;TBX/3;TBX/4;ZIC/2;ZNF335
AG	0.15268	chr10:17271400:G:C	rs3758410	VIM	EGR;GC-tract;KLF/SP/2;NR/11;NR/18;REST/NRSF;RFX/1;TFAP2/2;ZFX;ZNF563
Plt	0.20501	chr10:63808661:G:A	rs7902904	ARID5B	NR/12;P53-like/2;YY1
Height	0.30318	chr10:70982730:C:T	rs5030941	RP11-227H15.4	SPDEF/1;ZFX
Blood_Clot_Lung	0.10493	chr10:71211707:T:C	rs112843485	TSPAN15
CRP	0.11103	chr10:91002804:C:T	rs1412445	LIPA	GCM;HEN1
Neutro	0.21306	chr10:91002804:C:T	rs1412445	LIPA	GCM;HEN1
WBC	0.2165	chr10:91002804:C:T	rs1412445	LIPA	GCM;HEN1
RBC	0.10919	chr10:105639241:A:G	rs12573103	RP11-541N10.3	E2F/2;ETS/2;FEZF1;GC-tract;HAND1;KLF/SP/2;LEF1;NFI/3;NR/1;NR/12;NR/19;NR/3;SREBF1;THAP1
Plt	1	chr10:121010256:A:G	rs10886430	GRK5	HD/20
LOY	0.26306	chr10:126837986:G:A	rs1693628	CTBP2	SREBF1
Hb	0.18739	chr11:1689409:G:A	rs34295474	AP006285.7	GC-tract;GCM;KLF/SP/2;NRF1;PLAG1;TFAP2/1;ZIC;ZNF335
Eosino	0.13736	chr11:9810079:T:C	rs360130	SBF2	E2F/2;HD/16;HD/18;HD/4;IRF/2;NFAC/2;NFAT/1;NFAT/2;NFKB/1;NFY;SPDEF/2;STAT/2;ZNF384/2
Plt	0.29481	chr11:9810079:T:C	rs360130	SBF2	E2F/2;HD/16;HD/18;HD/4;IRF/2;NFAC/2;NFAT/1;NFAT/2;NFKB/1;NFY;SPDEF/2;STAT/2;ZNF384/2
TP	0.16032	chr11:9810079:T:C	rs360130	SBF2	E2F/2;HD/16;HD/18;HD/4;IRF/2;NFAC/2;NFAT/1;NFAT/2;NFKB/1;NFY;SPDEF/2;STAT/2;ZNF384/2
TBil	0.19214	chr11:10524606:C:G	rs10840431	AMPD3	E2F/3;NFAT/1;ZNF282
LDLC	0.12584	chr11:18632984:T:C	rs10128711	SPTY2D1
MCH	0.36689	chr11:33914463:G:A	rs3758641	LMO2	E2F/1;NFI/3;RUNX/1;TFAP2/1
MCV	0.22152	chr11:33914463:G:A	rs3758641	LMO2	E2F/1;NFI/3;RUNX/1;TFAP2/1
RBC	0.15411	chr11:33914463:G:A	rs3758641	LMO2	E2F/1;NFI/3;RUNX/1;TFAP2/1
FEV1FVC	0.10433	chr11:65327655:G:A	rs12224858	LTBP3	E2F/2;EGR;ETS/1;ETS/2;GC-tract;KLF/SP/2;NFAT/4;OSR2;SMAD;SOX/1;ZFN121;ZNF143;ZNF320
WHRadjBMI	0.99999	chr11:69079707:C:T	rs67330701	MYEOV	ETS/1;GC-tract;GLI;ZIC/2;ZNF554
IGF1	0.80317	chr11:94133404:T:G	rs71477696	GPR83	CUX/2;HD/7;ZNF317
DVT	0.11123	chr11:95421830:T:A	rs56095240		HIC/1;NFI/2
College	0.87919	chr11:114030799:A:G	rs648044	ZBTB16	PAX/2;ZNF331
IGF1	0.10336	chr11:122771664:C:T	rs11218882	C11orf63	RFX/1;RFX/2;RFX/3;SMAD
ApoA	0.13662	chr11:126226554:GGAGTGTAGGCA:G	rs766175824	ST3GAL4	E2F/2;GC-tract;KLF/SP/2
ALP	0.11438	chr11:128660162:C:T	rs35347644	FLI1	HD/20;IRF/2
MAP	0.13051	chr12:20373541:A:G	rs73075659
PP	0.3259	chr12:20373541:A:G	rs73075659
SBP	0.14663	chr12:20373541:A:G	rs73075659
Balding_Type4	0.19329	chr12:26428063:A:G	rs7959150	RP11-283G6.4
Lym	0.11086	chr12:26428063:A:G	rs7959150	RP11-283G6.4
WHRadjBMI	0.11536	chr12:26428063:A:G	rs7959150	RP11-283G6.4
Balding_Type4	0.21521	chr12:26428677:T:C	rs7974900	RP11-283G6.4	EBF1;FOX/4;FOX/5;HD/20;MAF;RBPJ;SOX/1;SOX/2;ZNF354
WHRadjBMI	0.15239	chr12:26428677:T:C	rs7974900	RP11-283G6.4	EBF1;FOX/4;FOX/5;HD/20;MAF;RBPJ;SOX/1;SOX/2;ZNF354
Height	0.1273	chr12:49351572:C:A	rs833826	ARF3	EBF1;Ebox/CACCTG;GC-tract;HEN1;KLF/SP/2;NR/1;NR/11;NR/18;PLAG1;PRDM16;RFX/1;SREBF1;TFAP2/1;ZFN121;ZFX;ZNF143;ZNF320;ZNF449;ZNF667;ZSCAN3
HbA1c	0.13566	chr12:51073523:G:A	rs11169520	DIP2B	HD/6
DBP	0.12145	chr12:53442129:C:T	rs12368584	RP11-983P16.4	EBF1;Ebox/CAGATGG;Ebox/CAGCTG;GLIS;RFX/1;ZNF423
MAP	0.13826	chr12:53442129:C:T	rs12368584	RP11-983P16.4	EBF1;Ebox/CAGATGG;Ebox/CAGCTG;GLIS;RFX/1;ZNF423
SBP	0.12657	chr12:53442129:C:T	rs12368584	RP11-983P16.4	EBF1;Ebox/CAGATGG;Ebox/CAGCTG;GLIS;RFX/1;ZNF423
CRP	0.18458	chr12:56583644:T:C	rs7977273	RP11-977G19.5	GLI;HD/22;NR/16;SNAI2
eGFRcys	0.1582	chr12:109124714:A:G	rs11114042	CORO1C	E2F/2;EGR;GC-tract;GLI;INSM1;KLF/SP/1;KLF/SP/2;NR/15;TFAP2/1;ZIC/2
Alb	0.13127	chr12:111907431:A:AC	rs35350651	ATXN2	CCAAT/CEBP;CREB/ATF/1;CREB/ATF/2;SOX/3;SOX/8;ZNF146;ZNF410
CAD	0.1366	chr12:111907431:A:AC	rs35350651	ATXN2	CCAAT/CEBP;CREB/ATF/1;CREB/ATF/2;SOX/3;SOX/8;ZNF146;ZNF410
Smoking_Ever_Never	0.12828	chr12:111907431:A:AC	rs35350651	ATXN2	CCAAT/CEBP;CREB/ATF/1;CREB/ATF/2;SOX/3;SOX/8;ZNF146;ZNF410
FEV1FVC	0.19945	chr13:29068150:C:G	rs57710852	FLT1	Ebox/CAGCTG;GLI;KLF/SP/1;KLF/SP/2;NRF1;RUNX/1;ZBTB14;ZFN121;ZFX;ZNF143
FEV1FVC	0.1589	chr13:29068175:A:C	rs7320371	FLT1	Ebox/CAGCTG;GLI;KLF/SP/1;KLF/SP/2;NRF1;RUNX/1;ZBTB14;ZFN121;ZFX;ZNF143
eBMD	0.36624	chr13:43559768:A:G	rs12855887	EPSTI1	BCL6/2;CCAAT/CEBP;HSF;NFI/3;REL-halfsite;STAT/2
GGT	0.18894	chr13:73634051:C:T	rs73220641	KLF5
Baso	1	chr14:23589349:A:G	rs2239630	CEBPE	GC-tract;KLF/SP/1;KLF/SP/2;REST/NRSF;ZNF332
Mono	1	chr14:23589349:A:G	rs2239630	CEBPE	GC-tract;KLF/SP/1;KLF/SP/2;REST/NRSF;ZNF332
eBMD	0.11563	chr14:24799024:G:C	rs1109152	ADCY4	GC-tract;HIC/1;RUNX/1;SMAD;ZFX;ZNF431;ZNF449
LOY	0.16358	chr14:35837014:G:T	rs72666636	RP11-561B11.3	E2F/2;EGR;FOX/7;GC-tract;GCM;KLF/SP/1;KLF/SP/2;RBPJ;REL-halfsite;SREBF1;ZIC/2
Neutro	0.1377	chr14:55855007:G:A	rs3783653	ATG14	AP1/1;AP1/2;NR/19;SOX/3
Plt	0.23027	chr14:65796846:G:C	rs2127870	MIR4708	Ebox/CACCTG;Ebox/CAGATGG;Ebox/CAGCTG;FOX/7;GC-tract;GLI;GLIS;HEN1;INSM1;MAF;NR/16;NR/17;SIX/1;SREBF1;ZNF317
AG	0.13808	chr14:69259533:T:TG	rs528401099	ZFP36L1
BFP	0.19018	chr14:69754922:T:C	rs12437334	GALNT16	SIX/2;SPDEF/2;SREBF1
MCV	0.1461	chr14:70192461:C:CCCAG	rs61610683	SRSF5	NR/19;NR/3;PAX/1;PAX/2;TFAP2/2;ZKSCAN1;ZNF423
BW	0.11069	chr14:77517786:G:A	rs75004998	RP11-7F17.4	AP1/1;CTCF;E2F/1;E2F/2;EGR;Ebox/CACCTG;GC-tract;GCM;GLI;HD/22;HIC/2;KLF/SP/1;KLF/SP/2;MZF1;NR/17;NR/19;NR/20;RBPJ;RUNX/1;RUNX/2;ZFX;ZIC;ZNF143;ZSCAN3
Plt	0.21819	chr14:93516465:T:C	rs2180369	ITPK1	IRF/2;PRDM1
WBC	0.18191	chr14:93516465:T:C	rs2180369	ITPK1	IRF/2;PRDM1
ApoA	0.10025	chr15:26105602:C:T	rs10873612	ATP10A	ETS/2;GC-tract;IRF/2;KLF/SP/2;PRDM5;RBPJ;SMAD;SPI;TFCP2;ZNF324
Alb	0.23066	chr15:31726824:G:A	rs7402977	KLF13	Ebox/CACGTG/1;Ebox/CACGTG/2;GC-tract;KLF/SP/2;PAX/2
Ca	0.7294	chr15:31726824:G:A	rs7402977	KLF13	Ebox/CACGTG/1;Ebox/CACGTG/2;GC-tract;KLF/SP/2;PAX/2
BW	0.12482	chr15:62411514:A:G	rs9806383		IRF/1;IRF/2;PRDM1;TCF/LEF
eGFRcys	0.30958	chr15:81240449:G:A	rs75062853	KIAA1199	HIC/2;NFI/2
CAD	0.12195	chr15:91427612:G:A	rs12906125	FES	CTCF;E2F/2;Ebox/CACGTG/2;GC-tract;KLF/SP/2;MIES;NFI/1;NR/3;SMAD;TFAP2/1;ZFX;ZNF143
MAP	0.12654	chr15:91427612:G:A	rs12906125	FES	CTCF;E2F/2;Ebox/CACGTG/2;GC-tract;KLF/SP/2;MIES;NFI/1;NR/3;SMAD;TFAP2/1;ZFX;ZNF143
PP	0.10316	chr15:91427612:G:A	rs12906125	FES	CTCF;E2F/2;Ebox/CACGTG/2;GC-tract;KLF/SP/2;MIES;NFI/1;NR/3;SMAD;TFAP2/1;ZFX;ZNF143
SBP	0.14209	chr15:91427612:G:A	rs12906125	FES	CTCF;E2F/2;Ebox/CACGTG/2;GC-tract;KLF/SP/2;MIES;NFI/1;NR/3;SMAD;TFAP2/1;ZFX;ZNF143
DBP	0.10977	chr15:91428955:C:T	rs1894400	FES	NR/16;NR/7;OSR2
MAP	0.10153	chr15:91428955:C:T	rs1894400	FES	NR/16;NR/7;OSR2
eGFRcys	0.40909	chr15:99273075:C:T	rs7166287	IGF1R	KLF/SP/1;NFAC/2;NFAT/1;NFI/1;NFI/2;NR/11;NR/7;PRDM4;SOX/5;TBX/1;TBX/4
Neutro	0.12458	chr16:1360091:C:T	rs75893715	UBE2I	CTCF;E2F/2;Ebox/CACCTG;Ebox/CACGTG/2;Ebox/CAGATGG;Ebox/CAGCTG;GC-tract;HEN1;KAISO;KLF/SP/2;MECP2;NR/16;NR/18;NRF1;OSR2;PAX/2;RFX/1;RFX/3;SMAD;SMARCA5;SNAI2;TFAP2/2;ZFX;ZNF331;ZNF554;ZNF563;ZNF667;ZNF768
IGF1	0.78393	chr16:4420787:T:C	rs8182173	CORO7	Ebox/CACCTG;Ebox/CAGATGG;Ebox/CAGCTG;TFCP2;ZNF134
Mono	0.10107	chr16:29674823:A:G	rs2071420	SPN	CTCF;GC-tract;HD/2;KLF/SP/1;KLF/SP/2;MFZ1;NFI/3;PLAG1;TBX/3;ZIC;ZIC/2;ZNF335
Plt	0.2286	chr16:29674823:A:G	rs2071420	SPN	CTCF;GC-tract;HD/2;KLF/SP/1;KLF/SP/2;MFZ1;NFI/3;PLAG1;TBX/3;ZIC;ZIC/2;ZNF335
Morning_Person	0.11708	chr16:56352854:C:A	rs2398144	GNAO1	NR/1;NR/10;NR/11;NR/12;NR/3;NR/7;REST/NRSF
ApoA	0.99335	chr16:81534790:T:C	rs2925979	CMIP	HD/2;HD/8;ZNF143;ZNF554
HDLC	0.99998	chr16:81534790:T:C	rs2925979	CMIP	HD/2;HD/8;ZNF143;ZNF554
HbA1c	0.83386	chr16:81534790:T:C	rs2925979	CMIP	HD/2;HD/8;ZNF143;ZNF554
SHBG	0.92925	chr16:81534790:T:C	rs2925979	CMIP	HD/2;HD/8;ZNF143;ZNF554
TG	0.99982	chr16:81534790:T:C	rs2925979	CMIP	HD/2;HD/8;ZNF143;ZNF554
WHRadjBMI	0.9994	chr16:81534790:T:C	rs2925979	CMIP	HD/2;HD/8;ZNF143;ZNF554
BFP	0.4797	chr17:1824305:C:A	rs4790292		EBF1;MYB/5;NR/20;PRDM16;RBPJ;RFX/1;RFX/2;RFX/3;STAT/1;ZBTB48;ZNF143
BMI	0.30511	chr17:1824305:C:A	rs4790292		EBF1;MYB/5;NR/20;PRDM16;RBPJ;RFX/1;RFX/2;RFX/3;STAT/1;ZBTB48;ZNF143
GGT	0.36017	chr17:1824305:C:A	rs4790292		EBF1;MYB/5;NR/20;PRDM16;RBPJ;RFX/1;RFX/2;RFX/3;STAT/1;ZBTB48;ZNF143
WBC	0.26801	chr17:4757598:T:C	rs9893197	MINK1	Ebox/CACCTG;Ebox/CACGTG/2;Ebox/CAGATGG;Ebox/CAGCTG;GC-tract;HEN1;MIES;MYB/5;SIX/1;SMAD;SNAI2;TATA;TBX/2;TBX/3;YY1;ZNF317
Alb	0.16389	chr17:43353677:G:A	rs9972936	MAP3K14	GC-tract;KLF/SP/2;MAF;NFI/1
Height	1	chr17:63556402:C:G	rs12452505	AXIN2	GC-tract;SPDEF/1
WBC	0.10175	chr17:74410792:C:T	rs144887234	UBE2O	FOX/7;MFZ1
Hb	0.3479	chr17:79373962:G:A	rs34386017	RP11-1055B8.7	ZNF332
Ht	0.40151	chr17:79373962:G:A	rs34386017	RP11-1055B8.7	ZNF332
Baso	1	chr18:60920854:C:T	rs17758695	BCL2	GC-tract;MYB/5
Eosino	1	chr18:60920854:C:T	rs17758695	BCL2	GC-tract;MYB/5
LOY	1	chr18:60920854:C:T	rs17758695	BCL2	GC-tract;MYB/5
MCH	1	chr18:60920854:C:T	rs17758695	BCL2	GC-tract;MYB/5
MCV	1	chr18:60920854:C:T	rs17758695	BCL2	GC-tract;MYB/5
Mono	1	chr18:60920854:C:T	rs17758695	BCL2	GC-tract;MYB/5
Neutro	0.99653	chr18:60920854:C:T	rs17758695	BCL2	GC-tract;MYB/5
Plt	1	chr18:60920854:C:T	rs17758695	BCL2	GC-tract;MYB/5
RBC	1	chr18:60920854:C:T	rs17758695	BCL2	GC-tract;MYB/5
WBC	0.99999	chr18:60920854:C:T	rs17758695	BCL2	GC-tract;MYB/5
Plt	0.17586	chr18:72911548:G:A	rs632157	ZADH2	BATF;KLF/SP/2;REST/NRSF;RUNX/1;TBX/3
Hb	0.31244	chr19:2549915:T:C	rs75484337	GNG7	GLI;KLF/SP/1;RUNX/1
Ht	0.49141	chr19:2549915:T:C	rs75484337	GNG7	GLI;KLF/SP/1;RUNX/1
GGT	0.12494	chr19:17862131:G:A	rs12979056	FCHO1	CTCF;MBD2;NR/18;TFAP2/1;ZBTB7A;ZFX;ZIC/2;ZNF329
eGFR	0.12634	chr19:36346604:CACACAT:C	19:36346604_CACACAT_C	KIRREL2	KLF/SP/1;KLF/SP/2;ZSCAN4
FEV1FVC	0.16054	chr19:41104758:G:C	rs1864078	LTBP4	ZNF335
MCV	0.11665	chr19:41769104:A:C	rs3760659	HNRNPUL1	MYB/5
Plt	0.1004	chr19:45907521:T:C	rs959457	PPP1R13L	Ebox/CACCTG;Ebox/CAGATGG;MAF
Neutro	0.12389	chr19:49127490:C:T	rs386243	SPHK2	E2F/2;KLF/SP/1;KLF/SP/2;ZFX
WBC	0.101	chr19:49127490:C:T	rs386243	SPHK2	E2F/2;KLF/SP/1;KLF/SP/2;ZFX
SHBG	0.14786	chr19:49652128:GT:G	rs749655292	PPFIA3	GC-tract;KLF/SP/1;KLF/SP/2;NFI/3;ZBTB6;ZIC/2;ZNF53
SHBG	0.12151	chr19:49652130:G:A	rs116573491	PPFIA3	GC-tract;KLF/SP/1;KLF/SP/2;NFI/3;ZBTB6;ZIC/2;ZNF53
MCH	0.99909	chr19:55763262:G:A	rs73068668	PPP6R1	AP1/1;AP1/2;E2F/4;MAF;RUNX/1;TBX/1
AG	0.34111	chr20:17630045:C:T	rs3790315	RRBP1	GRHL;HD/12;MIES
Eosino	0.27188	chr20:17630045:C:T	rs3790315	RRBP1	GRHL;HD/12;MIES
TP	0.28249	chr20:17630045:C:T	rs3790315	RRBP1	GRHL;HD/12;MIES
eGFRcys	0.10012	chr20:39494872:G:T	rs6029394		FOX/1;FOX/4;NR/1;SMAD;THAP1
PP	0.12995	chr20:42801971:T:C	rs6017279	JPH2	AP1/1;HD/12
SBP	0.10066	chr20:42801971:T:C	rs6017279	JPH2	AP1/1;HD/12
Urea	0.44116	chr20:55971012:A:C	rs8125560	RBM38	E2F/2;ETS/2;Ebox/CACCTG;Ebox/CAGATGG;Ebox/CAGCTG;GC-tract;KLF/SP/2;NFI/1;NR/19;NR/7;PRDM5;REST/NRSF;RFX/1;RFX/3;SMAD;TBX/3;TBX/4;ZNF134;ZNF143;ZNF320;ZNF332;ZNF335;ZNF41;ZNF449;ZNF563;ZNF768
eGFRcys	0.43609	chr20:55971012:A:C	rs8125560	RBM38	E2F/2;ETS/2;Ebox/CACCTG;Ebox/CAGATGG;Ebox/CAGCTG;GC-tract;KLF/SP/2;NFI/1;NR/19;NR/7;PRDM5;REST/NRSF;RFX/1;RFX/3;SMAD;TBX/3;TBX/4;ZNF134;ZNF143;ZNF320;ZNF332;ZNF335;ZNF41;ZNF449;ZNF563;ZNF768
Alb	0.99999	chr21:36208062:C:T	rs9976946	RUNX1	HAND1;TFAP2/1;ZNF332
MCH	0.9982	chr22:28181399:C:T	rs2283847	MN1	EGR;KLF/SP/2;ZIC/2
Age_at_Menopause	0.96573	chr22:29137694:CA:C	22:29137694_CA_C	CHEK2
AG	1	chr22:42322854:G:T	rs7287486	CTA-250D10.23	E2F/2;EGR;GC-tract;GLI;KLF/SP/1;KLF/SP/2;SREBF1;ZBTB7A;ZIC/2;ZNF320;ZNF324
TP	1	chr22:42322854:G:T	rs7287486	CTA-250D10.23	E2F/2;EGR;GC-tract;GLI;KLF/SP/1;KLF/SP/2;SREBF1;ZBTB7A;ZIC/2;ZNF320;ZNF324
Eosino	0.77482	chr22:50628937:G:A	rs75107793	TRABD	KLF/SP/2;MZF1
Plt	1	chr22:50628937:G:A	rs75107793	TRABD	KLF/SP/2;MZF1
AG	0.43254	chr22:51094926:C:T	rs9616810
ALP	0.1444	chr22:51094926:C:T	rs9616810
